# Supplementary material for: Ferrofluid Impregnation Efficiency and Its Spatial Variability in Natural and Synthetic Porous Media: Implications for Magnetic Pore Fabric Studies
Source: Transp Porous Media. 2022 Jul 2;144(2):367–400. doi: 10.1007/s11242-022-01809-0 (PMC9420688; doi:10.1007/s11242-022-01809-0)
Supplement: Supplementary file 1 — Supplementary file1 (XLSX 101 KB) [file 11242_2022_1809_MOESM1_ESM.xlsx]

## Sheet: Sheet1
		Sample properties										Impregnation details								Impregnation efficiency		Magnetic measurement settings					AMS results																		MPF results
Sample name	Sample type	Sub-sample number	Location	GPS coordinates	Synthesis prothocol	Macroscopic structure (block coordinates)	Block	Orientation	Composition	Porosity (%)	Volume (cm^3)	Impregnation Method	Details	Fluid type	Fluid_carrier dilution (volume)	Carrier fluid	Fluid age (months)	Fluid density (g/cm3)	Macroscopically observed artifacts	I.E.mass (%)	I.E.susc (%)	Field (A/m)	Frequency (kHz)	N measurements	Npositions	Instrument	k1	k2	k3	D1 (°)	D2 (°)	D3 (°)	I1 (°)	I2 (°)	I3 (°)	L	F	P	U	R1	AMS significance (sample coordinate)	e12 (°)	e23 (°)	e13 (°)	k1	k2	k3	D1 (°)	D2 (°)
WA1	Norway spruce		nd	nd	nd	Foliation on X-Z plane	nd	nd	nd	72.254	10.3525	Percolation	24h percolation	EMG705	1_50	water	<3	1.00373	Fluid at top	0.772513	8.95574	80	4	10	15	SM150H/L	1.2188	1.0104	0.7708	275.512	8.7866	162.722	8.9196	20.0001	67.9433	1.20625	1.31085	1.58121	0.0696429	0.3287	Not significant	55.471	58.102	37.347	1.2942	1.0743	0.6315	109.188	270.094
WA1	Norway spruce		nd	nd	nd	Foliation on X-Z plane	nd	nd	nd	72.254	10.3525	Percolation	24h percolation	EMG705	1_50	water	<3	1.00373	Fluid at top	0.772513	12.9346	80	16	10	15	SM150H/L	1.3299	0.9744	0.6958	206.517	306.889	114.669	4.4069	66.8263	22.7024	1.36484	1.4004	1.91133	-0.121274	0.1324	Not significant	75.163	71.327	58.916	1.2873	1.0813	0.6315	134.836	269.617
WA1	Norway spruce		nd	nd	nd	Foliation on X-Z plane	nd	nd	nd	72.254	10.3525	Percolation	24h percolation	EMG705	1_50	water	<3	1.00373	Fluid at top	0.772513	22.9763	80	512	10	15	SM150H/L	1.138	1.0112	0.8508	53.0696	274.883	176.571	59.3398	23.8376	18.1184	1.1254	1.18853	1.33756	0.116992	0.0932	Not significant	89.991	37.012	37.009	1.2582	1.0798	0.662	132.622	270.038
WA1-1	Norway spruce (Subsamples)	1	nd	nd	nd	Foliation on X-Z plane	nd	nd	nd	72.254	0.06	Percolation	24h percolation	EMG705	1_50	water	<3	1.00373	Fluid at top		0.92047	80	512	5	15	SM150H/L	nd	nd	nd	nd	nd	nd	nd	nd	nd	nd	nd	nd	nd	nd	nd	nd	nd	nd	1.1202	0.9874	0.8924	184.351	293.513
WA1-2	Norway spruce (Subsamples)	2	nd	nd	nd	Foliation on X-Z plane	nd	nd	nd	72.254	0.154615	Percolation	24h percolation	EMG705	1_50	water	<3	1.00373	Fluid at top		12.2076	80	512	5	15	SM150H/L	nd	nd	nd	nd	nd	nd	nd	nd	nd	nd	nd	nd	nd	nd	nd	nd	nd	nd	1.1302	0.9644	0.9054	9.2266	162.057
WA1-3	Norway spruce (Subsamples)	3	nd	nd	nd	Foliation on X-Z plane	nd	nd	nd	72.254	0.0884615	Percolation	24h percolation	EMG705	1_50	water	<3	1.00373	Fluid at top		20.0051	80	512	5	15	SM150H/L	nd	nd	nd	nd	nd	nd	nd	nd	nd	nd	nd	nd	nd	nd	nd	nd	nd	nd	1.0884	1.0335	0.878	319.235	138.145
WA1-4	Norway spruce (Subsamples)	4	nd	nd	nd	Foliation on X-Z plane	nd	nd	nd	72.254	0.0507692	Percolation	24h percolation	EMG705	1_50	water	<3	1.00373	Fluid at top		-6.75635	80	512	5	15	SM150H/L	nd	nd	nd	nd	nd	nd	nd	nd	nd	nd	nd	nd	nd	nd	nd	nd	nd	nd	1.0983	0.9565	0.9453	0.1407	260.802
WA1-5	Norway spruce (Subsamples)	5	nd	nd	nd	Foliation on X-Z plane	nd	nd	nd	72.254	0.111538	Percolation	24h percolation	EMG705	1_50	water	<3	1.00373	Fluid at top		-2.08604	80	512	5	15	SM150H/L	nd	nd	nd	nd	nd	nd	nd	nd	nd	nd	nd	nd	nd	nd	nd	nd	nd	nd	1.0652	0.985	0.9498	264.77	94.0122
WA1-6	Norway spruce (Subsamples)	6	nd	nd	nd	Foliation on X-Z plane	nd	nd	nd	72.254	0.06	Percolation	24h percolation	EMG705	1_50	water	<3	1.00373	Fluid at top		-13.6188	80	512	5	15	SM150H/L	nd	nd	nd	nd	nd	nd	nd	nd	nd	nd	nd	nd	nd	nd	nd	nd	nd	nd	1.0292	0.9985	0.9723	320.743	172.093
WA1-7	Norway spruce (Subsamples)	7	nd	nd	nd	Foliation on X-Z plane	nd	nd	nd	72.254	0.0776923	Percolation	24h percolation	EMG705	1_50	water	<3	1.00373	Fluid at top		129.548	80	512	5	15	SM150H/L	nd	nd	nd	nd	nd	nd	nd	nd	nd	nd	nd	nd	nd	nd	nd	nd	nd	nd	1.0239	0.9949	0.9812	204.725	107.283
WA1-8	Norway spruce (Subsamples)	8	nd	nd	nd	Foliation on X-Z plane	nd	nd	nd	72.254	0.186154	Percolation	24h percolation	EMG705	1_50	water	<3	1.00373	Fluid at top		202.842	80	512	5	15	SM150H/L	nd	nd	nd	nd	nd	nd	nd	nd	nd	nd	nd	nd	nd	nd	nd	nd	nd	nd	1.0381	0.9983	0.9636	34.6047	245.851
WA1-9	Norway spruce (Subsamples)	9	nd	nd	nd	Foliation on X-Z plane	nd	nd	nd	72.254	0.109231	Percolation	24h percolation	EMG705	1_50	water	<3	1.00373	Fluid at top		132.086	80	512	5	15	SM150H/L	nd	nd	nd	nd	nd	nd	nd	nd	nd	nd	nd	nd	nd	nd	nd	nd	nd	nd	1.0377	1.0093	0.953	148.392	297.14
WA2	Norway spruce		nd	nd	nd	Foliation on X-Z plane	nd	nd	nd	68.65	10.1453	Percolation	24h percolation	EMG909	1_50	oil	<3	1.02	Fluid at top	6.95379	12.3791	80	4	10	15	SM150H/L	1.5873	1.1256	0.2871	117.477	208.828	325.853	12.0642	6.2986	76.3464	1.41018	3.92059	5.52874	0.289802	0.1642	Not significant	36.396	53.203	25.415	1.0501	1.0112	0.9387	266.128	79.1403
WA2	Norway spruce		nd	nd	nd	Foliation on X-Z plane	nd	nd	nd	68.65	10.1453	Percolation	24h percolation	EMG909	1_50	oil	<3	1.02	Fluid at top	6.95379	16.9596	80	16	10	15	SM150H/L	2.9646	0.9205	0.8852	115.683	342.009	231.339	42.6245	36.8821	25.1941	3.22064	1.03988	3.34907	-0.966048	0.3628	Not significant	53.994	57.301	36.153	1.0961	0.9673	0.9367	45.9388	264.716
WA2	Norway spruce		nd	nd	nd	Foliation on X-Z plane	nd	nd	nd	68.65	10.1453	Percolation	24h percolation	EMG909	1_50	oil	<3	1.02	Fluid at top	6.95379	16.0281	80	512	10	15	SM150H/L	-1.9151	-0.8163	-0.2686	84.1001	181.665	339.204	10.8335	34.5264	53.3348	2.34607	3.03909	7.12993	-0.33471	0.1363	Not significant	61.485	42.536	31.478	1.0907	0.9704	0.9388	347.935	90.9566
WA2-1	Norway spruce (Subsamples)	1	nd	nd	nd	Foliation on X-Z plane	nd	nd	nd	68.65	0.0692308	Percolation	24h percolation	EMG909	1_50	oil	<3	1.02	Fluid at top		20.1403	80	512	5	15	SM150H/L	nd	nd	nd	nd	nd	nd	nd	nd	nd	nd	nd	nd	nd	nd	nd	nd	nd	nd	1.1259	0.9835	0.8906	187.778	324.233
WA2-2	Norway spruce (Subsamples)	2	nd	nd	nd	Foliation on X-Z plane	nd	nd	nd	68.65	0.0769231	Percolation	24h percolation	EMG909	1_50	oil	<3	1.02	Fluid at top		122.964	80	512	5	15	SM150H/L	nd	nd	nd	nd	nd	nd	nd	nd	nd	nd	nd	nd	nd	nd	nd	nd	nd	nd	1.0744	0.9799	0.9457	3.5525	147.848
WA2-3	Norway spruce (Subsamples)	3	nd	nd	nd	Foliation on X-Z plane	nd	nd	nd	68.65	0.0607692	Percolation	24h percolation	EMG909	1_50	oil	<3	1.02	Fluid at top		49.3585	80	512	5	15	SM150H/L	nd	nd	nd	nd	nd	nd	nd	nd	nd	nd	nd	nd	nd	nd	nd	nd	nd	nd	1.1693	0.9795	0.8513	279.023	11.3014
WA2-4	Norway spruce (Subsamples)	4	nd	nd	nd	Foliation on X-Z plane	nd	nd	nd	68.65	0.0823077	Percolation	24h percolation	EMG909	1_50	oil	<3	1.02	Fluid at top		-5.80585	80	512	5	15	SM150H/L	nd	nd	nd	nd	nd	nd	nd	nd	nd	nd	nd	nd	nd	nd	nd	nd	nd	nd	1.1443	0.9619	0.8938	4.8436	118.992
WA2-5	Norway spruce (Subsamples)	5	nd	nd	nd	Foliation on X-Z plane	nd	nd	nd	68.65	0.0669231	Percolation	24h percolation	EMG909	1_50	oil	<3	1.02	Fluid at top		59.3407	80	512	5	15	SM150H/L	nd	nd	nd	nd	nd	nd	nd	nd	nd	nd	nd	nd	nd	nd	nd	nd	nd	nd	1.1425	1.1142	0.7433	14.4562	112.736
WA2-6	Norway spruce (Subsamples)	6	nd	nd	nd	Foliation on X-Z plane	nd	nd	nd	68.65	0.114615	Percolation	24h percolation	EMG909	1_50	oil	<3	1.02	Fluid at top		7.16186	80	512	5	15	SM150H/L	nd	nd	nd	nd	nd	nd	nd	nd	nd	nd	nd	nd	nd	nd	nd	nd	nd	nd	1.1461	0.982	0.8719	358.722	219.748
WA2-7	Norway spruce (Subsamples)	7	nd	nd	nd	Foliation on X-Z plane	nd	nd	nd	68.65	0.0546154	Percolation	24h percolation	EMG909	1_50	oil	<3	1.02	Fluid at top		31.955	80	512	5	15	SM150H/L	nd	nd	nd	nd	nd	nd	nd	nd	nd	nd	nd	nd	nd	nd	nd	nd	nd	nd	1.1525	0.9696	0.878	4.8593	141.41
WA2-8	Norway spruce (Subsamples)	8	nd	nd	nd	Foliation on X-Z plane	nd	nd	nd	68.65	0.0738462	Percolation	24h percolation	EMG909	1_50	oil	<3	1.02	Fluid at top		85.398	80	512	5	15	SM150H/L	nd	nd	nd	nd	nd	nd	nd	nd	nd	nd	nd	nd	nd	nd	nd	nd	nd	nd	1.0966	0.9771	0.9264	283.931	41.2738
WA2-9	Norway spruce (Subsamples)	9	nd	nd	nd	Foliation on X-Z plane	nd	nd	nd	68.65	0.120769	Percolation	24h percolation	EMG909	1_50	oil	<3	1.02	Fluid at top		41.9851	80	512	5	15	SM150H/L	nd	nd	nd	nd	nd	nd	nd	nd	nd	nd	nd	nd	nd	nd	nd	nd	nd	nd	1.1696	0.9586	0.8718	249.119	24.1247
WA3	Norway spruce		nd	nd	nd	Foliation on X-Z plane	nd	nd	nd	66.286	10.4732	Vacuum	24 h evacuation + vacuum 50kPa 24h	EMG909	1_50	oil	<3	1.02	particles sedimentation	22.3129	12.6983	80	4	10	15	SM150H/L	-2.4103	-1.4832	-0.8935	143.471	346.41	239.843	30.9092	56.9713	10.502	1.62507	1.65999	2.69759	-0.222442	0.3134	Not significant	89.882	36.826	36.868	1.2284	0.9025	0.8691	318.604	87.9586
WA3	Norway spruce		nd	nd	nd	Foliation on X-Z plane	nd	nd	nd	66.286	10.4732	Vacuum	24 h evacuation + vacuum 50kPa 24h	EMG909	1_50	oil	<3	1.02	particles sedimentation	22.3129	2.03918	80	16	10	15	SM150H/L	1.6226	1.1397	0.2377	199.211	92.3231	294.837	9.958	58.8525	29.1751	1.42371	4.7947	6.82625	0.302621	0.1706	Not significant	52.476	60.035	36.64	1.0679	0.9904	0.9417	84.2275	260.387
WA3	Norway spruce		nd	nd	nd	Foliation on X-Z plane	nd	nd	nd	66.286	10.4732	Vacuum	24 h evacuation + vacuum 50kPa 24h	EMG909	1_50	oil	<3	1.02	particles sedimentation	22.3129	2.18964	80	512	10	15	SM150H/L	-2.5535	-1.596	-1.1495	157.933	48.9046	317.917	76.6569	4.422	12.5634	1.59994	1.38843	2.2214	-0.36396	0.4281	Significant	49.795	73.576	41.257	1.0637	0.9895	0.9467	106.788	262.352
WA3-1	Norway spruce (Subsamples)	1	nd	nd	nd	Foliation on X-Z plane	nd	nd	nd	66.286	0.0892308	Vacuum	24 h evacuation + vacuum 50kPa 24h	EMG909	1_50	oil	<3	1.02	particles sedimentation		4.28175	80	512	5	15	SM150H/L	nd	nd	nd	nd	nd	nd	nd	nd	nd	nd	nd	nd	nd	nd	nd	nd	nd	nd	1.04	1.0054	0.9	202.54	6.89
WA3-2	Norway spruce (Subsamples)	2	nd	nd	nd	Foliation on X-Z plane	nd	nd	nd	66.286	0.0884615	Vacuum	24 h evacuation + vacuum 50kPa 24h	EMG909	1_50	oil	<3	1.02	particles sedimentation		8.46953	80	512	5	15	SM150H/L	nd	nd	nd	nd	nd	nd	nd	nd	nd	nd	nd	nd	nd	nd	nd	nd	nd	nd	1.0282	1.0089	0.9629	204.939	6.5754
WA3-3	Norway spruce (Subsamples)	3	nd	nd	nd	Foliation on X-Z plane	nd	nd	nd	66.286	0.0853846	Vacuum	24 h evacuation + vacuum 50kPa 24h	EMG909	1_50	oil	<3	1.02	particles sedimentation		7.15426	80	512	5	15	SM150H/L	nd	nd	nd	nd	nd	nd	nd	nd	nd	nd	nd	nd	nd	nd	nd	nd	nd	nd	1.0265	1.0042	0.9693	63.6544	305.384
WA3-4	Norway spruce (Subsamples)	4	nd	nd	nd	Foliation on X-Z plane	nd	nd	nd	66.286	0.0915385	Vacuum	24 h evacuation + vacuum 50kPa 24h	EMG909	1_50	oil	<3	1.02	particles sedimentation		-0.17325	80	512	5	15	SM150H/L	nd	nd	nd	nd	nd	nd	nd	nd	nd	nd	nd	nd	nd	nd	nd	nd	nd	nd	1.4049	1.0811	0.514	301.024	35.5214
WA3-5	Norway spruce (Subsamples)	5	nd	nd	nd	Foliation on X-Z plane	nd	nd	nd	66.286	0.105385	Vacuum	24 h evacuation + vacuum 50kPa 24h	EMG909	1_50	oil	<3	1.02	particles sedimentation		-2.86358	80	512	5	15	SM150H/L	nd	nd	nd	nd	nd	nd	nd	nd	nd	nd	nd	nd	nd	nd	nd	nd	nd	nd	1.0395	1.0006	0.9599	48.3179	200.162
WA3-6	Norway spruce (Subsamples)	6	nd	nd	nd	Foliation on X-Z plane	nd	nd	nd	66.286	0.107692	Vacuum	24 h evacuation + vacuum 50kPa 24h	EMG909	1_50	oil	<3	1.02	particles sedimentation		-1.63518	80	512	5	15	SM150H/L	nd	nd	nd	nd	nd	nd	nd	nd	nd	nd	nd	nd	nd	nd	nd	nd	nd	nd	1.0344	1.0026	0.963	59.8534	245.415
WA3-7	Norway spruce (Subsamples)	7	nd	nd	nd	Foliation on X-Z plane	nd	nd	nd	66.286	0.09	Vacuum	24 h evacuation + vacuum 50kPa 24h	EMG909	1_50	oil	<3	1.02	particles sedimentation		0.898337	80	512	5	15	SM150H/L	nd	nd	nd	nd	nd	nd	nd	nd	nd	nd	nd	nd	nd	nd	nd	nd	nd	nd	1.0368	0.999	0.9642	140.445	320.375
WA3-8	Norway spruce (Subsamples)	8	nd	nd	nd	Foliation on X-Z plane	nd	nd	nd	66.286	0.132308	Vacuum	24 h evacuation + vacuum 50kPa 24h	EMG909	1_50	oil	<3	1.02	particles sedimentation		3.80082	80	512	5	15	SM150H/L	nd	nd	nd	nd	nd	nd	nd	nd	nd	nd	nd	nd	nd	nd	nd	nd	nd	nd	1.0341	0.9995	0.9665	135.703	243.426
WA3-9	Norway spruce (Subsamples)	9	nd	nd	nd	Foliation on X-Z plane	nd	nd	nd	66.286	0.11	Vacuum	24 h evacuation + vacuum 50kPa 24h	EMG909	1_50	oil	<3	1.02	particles sedimentation		3.76337	80	512	5	15	SM150H/L	nd	nd	nd	nd	nd	nd	nd	nd	nd	nd	nd	nd	nd	nd	nd	nd	nd	nd	1.0302	0.9948	0.975	334.397	82.6533
WA4	Norway spruce		nd	nd	nd	Foliation on X-Z plane	nd	nd	nd	66.158	10.2294	Flowthrough	50kPa 24h	EMG705	1_50	water	<3	1.00373	fluid at top	22.5975	5.35829	80	4	10	15	SM150H/L	1.9342	0.6549	0.4109	86.9719	212.727	334.762	32.8335	42.1619	30.3608	2.95343	1.59382	4.70723	-0.679643	0.2847	Not significant	65.065	45.818	34.838	1.0828	1.0409	0.8764	29.1867	254.645
WA4	Norway spruce		nd	nd	nd	Foliation on X-Z plane	nd	nd	nd	66.158	10.2294	Flowthrough	50kPa 24h	EMG705	1_50	water	<3	1.00373	fluid at top	22.5975	10.7512	80	16	10	15	SM150H/L	1.20012	1.01576	0.78414	212.526	198.631	257.671	58.2658	20.4028	18.1642	1.18236	1.30734	1.54864	0.108504	0.4321	Significant	40.713	52.733	27.476	1.0958	1.0041	0.9001	294.708	101.698
WA4	Norway spruce		nd	nd	nd	Foliation on X-Z plane	nd	nd	nd	66.158	10.2294	Flowthrough	50kPa 24h	EMG705	1_50	water	<3	1.00373	fluid at top	22.5975	18.3923	80	512	10	15	SM150H/L	1.1318	0.9829	0.8854	27.7925	270.498	180.389	86.0736	1.8027	3.487	1.15149	1.11012	1.27829	-0.208604	0.4476	Significant	69.426	53.745	42.049	1.1068	1.0007	0.8925	286.434	89.299
WA4-1	Norway spruce (Subsamples)	1	nd	nd	nd	Foliation on X-Z plane	nd	nd	nd	66.158	0.156154	Flowthrough	50kPa 24h	EMG705	1_50	water	<3	1.00373	fluid at top		72.8253	80	512	5	15	SM150H/L	nd	nd	nd	nd	nd	nd	nd	nd	nd	nd	nd	nd	nd	nd	nd	nd	nd	nd	1.3936	0.8197	0.7867	186.11	280.092
WA4-2	Norway spruce (Subsamples)	2	nd	nd	nd	Foliation on X-Z plane	nd	nd	nd	66.158	0.0646154	Flowthrough	50kPa 24h	EMG705	1_50	water	<3	1.00373	fluid at top		53.7657	80	512	5	15	SM150H/L	nd	nd	nd	nd	nd	nd	nd	nd	nd	nd	nd	nd	nd	nd	nd	nd	nd	nd	1.2792	0.8691	0.8517	353.533	86.3893
WA4-3	Norway spruce (Subsamples)	3	nd	nd	nd	Foliation on X-Z plane	nd	nd	nd	66.158	0.0807692	Flowthrough	50kPa 24h	EMG705	1_50	water	<3	1.00373	fluid at top		90.1376	80	512	5	15	SM150H/L	nd	nd	nd	nd	nd	nd	nd	nd	nd	nd	nd	nd	nd	nd	nd	nd	nd	nd	1.3334	0.859	0.8076	165.682	49.6884
WA4-4	Norway spruce (Subsamples)	4	nd	nd	nd	Foliation on X-Z plane	nd	nd	nd	66.158	0.0569231	Flowthrough	50kPa 24h	EMG705	1_50	water	<3	1.00373	fluid at top		-11.9946	80	512	5	15	SM150H/L	nd	nd	nd	nd	nd	nd	nd	nd	nd	nd	nd	nd	nd	nd	nd	nd	nd	nd	1.0469	0.9946	0.9585	4.3565	149.44
WA4-5	Norway spruce (Subsamples)	5	nd	nd	nd	Foliation on X-Z plane	nd	nd	nd	66.158	0.0623077	Flowthrough	50kPa 24h	EMG705	1_50	water	<3	1.00373	fluid at top		-7.47069	80	512	5	15	SM150H/L	nd	nd	nd	nd	nd	nd	nd	nd	nd	nd	nd	nd	nd	nd	nd	nd	nd	nd	1.0133	0.9955	0.9913	89.9598	233.652
WA4-6	Norway spruce (Subsamples)	6	nd	nd	nd	Foliation on X-Z plane	nd	nd	nd	66.158	0.0546154	Flowthrough	50kPa 24h	EMG705	1_50	water	<3	1.00373	fluid at top		3.07623	80	512	5	15	SM150H/L	nd	nd	nd	nd	nd	nd	nd	nd	nd	nd	nd	nd	nd	nd	nd	nd	nd	nd	1.0363	0.9922	0.9715	124.397	219.557
WA4-7	Norway spruce (Subsamples)	7	nd	nd	nd	Foliation on X-Z plane	nd	nd	nd	66.158	0.0746154	Flowthrough	50kPa 24h	EMG705	1_50	water	<3	1.00373	fluid at top		30.688	80	512	5	15	SM150H/L	nd	nd	nd	nd	nd	nd	nd	nd	nd	nd	nd	nd	nd	nd	nd	nd	nd	nd	1.1921	0.9382	0.8697	348.079	243.488
WA4-8	Norway spruce (Subsamples)	8	nd	nd	nd	Foliation on X-Z plane	nd	nd	nd	66.158	0.0992308	Flowthrough	50kPa 24h	EMG705	1_50	water	<3	1.00373	fluid at top		36.3008	80	512	5	15	SM150H/L	nd	nd	nd	nd	nd	nd	nd	nd	nd	nd	nd	nd	nd	nd	nd	nd	nd	nd	1.2098	0.9203	0.8699	352.813	84.6414
WA4-9	Norway spruce (Subsamples)	9	nd	nd	nd	Foliation on X-Z plane	nd	nd	nd	66.158	0.102308	Flowthrough	50kPa 24h	EMG705	1_50	water	<3	1.00373	fluid at top		32.0603	80	512	5	15	SM150H/L	nd	nd	nd	nd	nd	nd	nd	nd	nd	nd	nd	nd	nd	nd	nd	nd	nd	nd	1.2224	0.9416	0.836	2.4454	98.2455
WB1	European boxwood		nd	nd	nd	Foliation on X-Z plane Lineation parallel to Z	nd	nd	nd	44.167	10.4899	Percolation	24h percolation	EMG705	1_50	water	<3	1.00373	Fluid at top	16.902	16.0775	80	4	10	15	SM150H/L	1.1691	0.9675	0.8635	60.4356	317.648	220.884	53.077	9.4432	35.3032	1.20837	1.12044	1.35391	-0.319372	0.2859	Not significant	51.654	33.117	23.281	1.28	1.0603	0.6753	286.42	89.8015
WB1	European boxwood		nd	nd	nd	Foliation on X-Z plane Lineation parallel to Z	nd	nd	nd	44.167	10.4899	Percolation	24h percolation	EMG705	1_50	water	<3	1.00373	Fluid at top	16.902	23.1943	80	16	10	15	SM150H/L	1.1694	0.9482	0.8824	217.706	307.966	125.413	0.7728	18.6174	71.3654	1.23328	1.07457	1.32525	-0.541463	0.1702	Not significant	71.374	41.439	34.231	1.2522	1.0363	0.7116	257.664	90.8966
WB1	European boxwood		nd	nd	nd	Foliation on X-Z plane Lineation parallel to Z	nd	nd	nd	44.167	10.4899	Percolation	24h percolation	EMG705	1_50	water	<3	1.00373	Fluid at top	16.902	42.1073	80	512	10	15	SM150H/L	1.087	0.9725	0.9405	304.906	35.1598	153.441	5.1806	2.7993	84.1078	1.11774	1.03402	1.15577	-0.56314	0.3028	Not significant	89.959	37.033	37.018	1.2237	1.0397	0.7366	259.095	93.7214
WB1-1	European boxwood (Subsamples)	1	nd	nd	nd	Foliation on X-Z plane Lineation parallel to Z	nd	nd	nd	44.167	0.125385	Percolation	24h percolation	EMG705	1_50	water	<3	1.00373	Fluid at top		137.926	80	512	5	15	SM150H/L	nd	nd	nd	nd	nd	nd	nd	nd	nd	nd	nd	nd	nd	nd	nd	nd	nd	nd	1.0737	1.0199	0.9064	212.007	121.006
WB1-2	European boxwood (Subsamples)	2	nd	nd	nd	Foliation on X-Z plane Lineation parallel to Z	nd	nd	nd	44.167	0.229231	Percolation	24h percolation	EMG705	1_50	water	<3	1.00373	Fluid at top		64.2349	80	512	5	15	SM150H/L	nd	nd	nd	nd	nd	nd	nd	nd	nd	nd	nd	nd	nd	nd	nd	nd	nd	nd	1.1019	0.9857	0.9124	205.927	111.57
WB1-3	European boxwood (Subsamples)	3	nd	nd	nd	Foliation on X-Z plane Lineation parallel to Z	nd	nd	nd	44.167	0.148462	Percolation	24h percolation	EMG705	1_50	water	<3	1.00373	Fluid at top		71.8077	80	512	5	15	SM150H/L	nd	nd	nd	nd	nd	nd	nd	nd	nd	nd	nd	nd	nd	nd	nd	nd	nd	nd	1.1068	0.9754	0.9177	199.255	107.337
WB1-4	European boxwood (Subsamples)	4	nd	nd	nd	Foliation on X-Z plane Lineation parallel to Z	nd	nd	nd	44.167	0.160769	Percolation	24h percolation	EMG705	1_50	water	<3	1.00373	Fluid at top		18.7063	80	512	5	15	SM150H/L	nd	nd	nd	nd	nd	nd	nd	nd	nd	nd	nd	nd	nd	nd	nd	nd	nd	nd	1.18	1.11	0.956	180.443	101.4
WB1-5	European boxwood (Subsamples)	5	nd	nd	nd	Foliation on X-Z plane Lineation parallel to Z	nd	nd	nd	44.167	0.268462	Percolation	24h percolation	EMG705	1_50	water	<3	1.00373	Fluid at top		2.09545	80	512	5	15	SM150H/L	nd	nd	nd	nd	nd	nd	nd	nd	nd	nd	nd	nd	nd	nd	nd	nd	nd	nd	1.1739	1.0193	0.8068	178.738	79.7295
WB1-6	European boxwood (Subsamples)	6	nd	nd	nd	Foliation on X-Z plane Lineation parallel to Z	nd	nd	nd	44.167	0.226154	Percolation	24h percolation	EMG705	1_50	water	<3	1.00373	Fluid at top		11.3728	80	512	5	15	SM150H/L	nd	nd	nd	nd	nd	nd	nd	nd	nd	nd	nd	nd	nd	nd	nd	nd	nd	nd	1.1377	0.9938	0.8685	49.0687	139.961
WB1-7	European boxwood (Subsamples)	7	nd	nd	nd	Foliation on X-Z plane Lineation parallel to Z	nd	nd	nd	44.167	0.143077	Percolation	24h percolation	EMG705	1_50	water	<3	1.00373	Fluid at top		88.6383	80	512	5	15	SM150H/L	nd	nd	nd	nd	nd	nd	nd	nd	nd	nd	nd	nd	nd	nd	nd	nd	nd	nd	1.3975	0.9122	0.6903	7.703	251.686
WB1-8	European boxwood (Subsamples)	8	nd	nd	nd	Foliation on X-Z plane Lineation parallel to Z	nd	nd	nd	44.167	0.333846	Percolation	24h percolation	EMG705	1_50	water	<3	1.00373	Fluid at top		52.948	80	512	5	15	SM150H/L	nd	nd	nd	nd	nd	nd	nd	nd	nd	nd	nd	nd	nd	nd	nd	nd	nd	nd	1.211	0.9485	0.8405	355.385	134.352
WB1-9	European boxwood (Subsamples)	9	nd	nd	nd	Foliation on X-Z plane Lineation parallel to Z	nd	nd	nd	44.167	0.121538	Percolation	24h percolation	EMG705	1_50	water	<3	1.00373	Fluid at top		207.821	80	512	5	15	SM150H/L	nd	nd	nd	nd	nd	nd	nd	nd	nd	nd	nd	nd	nd	nd	nd	nd	nd	nd	1.3995	0.9063	0.6943	6.1898	216.899
WB2	European boxwood		nd	nd	nd	Foliation on X-Z plane Lineation parallel to Z	nd	nd	nd	44.461	10.3857	Percolation	24h percolation	EMG909	1_50	oil	<3	1.02	Fluid at top	22.9939	13.7915	80	4	10	15	SM150H/L	2.1685	1.9231	1.0916	72.6801	267.814	174.8	63.0056	26.185	6.1046	1.12761	1.76173	1.98653	0.544247	0.5751	Significant	66.357	74.13	54.168	1.1493	1.0634	0.7873	82.0621	218.923
WB2	European boxwood		nd	nd	nd	Foliation on X-Z plane Lineation parallel to Z	nd	nd	nd	44.461	10.3857	Percolation	24h percolation	EMG909	1_50	oil	<3	1.02	Fluid at top	22.9939	18.3497	80	16	10	15	SM150H/L	1.192	1.0331	0.775	92.4663	270.901	0.9278	82.444	7.5532	0.204	1.15381	1.33303	1.53806	0.23789	1.0751	Significant	52.837	39.08	26.687	1.074	1.0222	0.9039	107.883	273.156
WB2	European boxwood		nd	nd	nd	Foliation on X-Z plane Lineation parallel to Z	nd	nd	nd	44.461	10.3857	Percolation	24h percolation	EMG909	1_50	oil	<3	1.02	Fluid at top	22.9939	18.2797	80	512	10	15	SM150H/L	1.202	1.0322	0.7658	228.728	75.1242	343.025	72.5021	15.7691	7.3911	1.1645	1.34787	1.5696	0.221458	0.4508	Significant	52.076	39.266	26.538	1.0706	1.0201	0.9093	107.534	274.935
WB2-1	European boxwood (Subsamples)	1	nd	nd	nd	Foliation on X-Z plane Lineation parallel to Z	nd	nd	nd	44.461	0.155385	Percolation	24h percolation	EMG909	1_50	oil	<3	1.02	Fluid at top		4.0752	80	512	5	15	SM150H/L	nd	nd	nd	nd	nd	nd	nd	nd	nd	nd	nd	nd	nd	nd	nd	nd	nd	nd	1.0314	1.016	0.9525	293.155	200.778
WB2-2	European boxwood (Subsamples)	2	nd	nd	nd	Foliation on X-Z plane Lineation parallel to Z	nd	nd	nd	44.461	0.303077	Percolation	24h percolation	EMG909	1_50	oil	<3	1.02	Fluid at top		-1.09285	80	512	5	15	SM150H/L	nd	nd	nd	nd	nd	nd	nd	nd	nd	nd	nd	nd	nd	nd	nd	nd	nd	nd	1.1003	1.0328	0.8669	153.382	29.3822
WB2-3	European boxwood (Subsamples)	3	nd	nd	nd	Foliation on X-Z plane Lineation parallel to Z	nd	nd	nd	44.461	0.174615	Percolation	24h percolation	EMG909	1_50	oil	<3	1.02	Fluid at top		-2.77223	80	512	5	15	SM150H/L	nd	nd	nd	nd	nd	nd	nd	nd	nd	nd	nd	nd	nd	nd	nd	nd	nd	nd	1.0576	1.0019	0.9405	171.593	262.795
WB2-4	European boxwood (Subsamples)	4	nd	nd	nd	Foliation on X-Z plane Lineation parallel to Z	nd	nd	nd	44.461	0.09	Percolation	24h percolation	EMG909	1_50	oil	<3	1.02	Fluid at top		-5.34723	80	512	5	15	SM150H/L	nd	nd	nd	nd	nd	nd	nd	nd	nd	nd	nd	nd	nd	nd	nd	nd	nd	nd	1.1248	0.9992	0.8761	261.01	170.436
WB2-5	European boxwood (Subsamples)	5	nd	nd	nd	Foliation on X-Z plane Lineation parallel to Z	nd	nd	nd	44.461	0.266923	Percolation	24h percolation	EMG909	1_50	oil	<3	1.02	Fluid at top		-2.33992	80	512	5	15	SM150H/L	nd	nd	nd	nd	nd	nd	nd	nd	nd	nd	nd	nd	nd	nd	nd	nd	nd	nd	1.1702	1.0584	0.7714	136.198	1.1306
WB2-6	European boxwood (Subsamples)	6	nd	nd	nd	Foliation on X-Z plane Lineation parallel to Z	nd	nd	nd	44.461	0.156154	Percolation	24h percolation	EMG909	1_50	oil	<3	1.02	Fluid at top		-6.2813	80	512	5	15	SM150H/L	nd	nd	nd	nd	nd	nd	nd	nd	nd	nd	nd	nd	nd	nd	nd	nd	nd	nd	1.1041	1.0101	0.8857	251.978	160.946
WB2-7	European boxwood (Subsamples)	7	nd	nd	nd	Foliation on X-Z plane Lineation parallel to Z	nd	nd	nd	44.461	0.101538	Percolation	24h percolation	EMG909	1_50	oil	<3	1.02	Fluid at top		-5.63497	80	512	5	15	SM150H/L	nd	nd	nd	nd	nd	nd	nd	nd	nd	nd	nd	nd	nd	nd	nd	nd	nd	nd	1.1147	0.9707	0.9145	214.09	123.347
WB2-8	European boxwood (Subsamples)	8	nd	nd	nd	Foliation on X-Z plane Lineation parallel to Z	nd	nd	nd	44.461	0.196923	Percolation	24h percolation	EMG909	1_50	oil	<3	1.02	Fluid at top		2.29159	80	512	5	15	SM150H/L	nd	nd	nd	nd	nd	nd	nd	nd	nd	nd	nd	nd	nd	nd	nd	nd	nd	nd	1.1749	0.9974	0.8278	1.4751	105.748
WB2-9	European boxwood (Subsamples)	9	nd	nd	nd	Foliation on X-Z plane Lineation parallel to Z	nd	nd	nd	44.461	0.233077	Percolation	24h percolation	EMG909	1_50	oil	<3	1.02	Fluid at top		-3.09688	80	512	5	15	SM150H/L	nd	nd	nd	nd	nd	nd	nd	nd	nd	nd	nd	nd	nd	nd	nd	nd	nd	nd	1.1431	0.9962	0.8607	13.1962	125.699
WB3	European boxwood		nd	nd	nd	Foliation on X-Z plane Lineation parallel to Z	nd	nd	nd	43.682	10.4288	Vacuum	24 h evacuation + vacuum 50kPa 24h	EMG909	1_50	oil	<3	1.02	particles sedimentation	71.2346	2.83188	80	4	10	15	SM150H/L	6.0522	1.5335	1.5187	359.898	124.942	234.435	44.9762	29.8855	30.1416	3.94666	1.00975	3.98512	-0.993471	0.9223	Significant	54.308	56.004	35.678	1.0901	1.0381	0.8719	110.15	228.942
WB3	European boxwood		nd	nd	nd	Foliation on X-Z plane Lineation parallel to Z	nd	nd	nd	43.682	10.4288	Vacuum	24 h evacuation + vacuum 50kPa 24h	EMG909	1_50	oil	<3	1.02	particles sedimentation	71.2346	3.94925	80	16	10	15	SM150H/L	1.3069	0.8693	0.8238	41.5993	299.589	141.171	10.9179	47.169	40.7622	1.50339	1.05523	1.58643	-0.811633	0.205	Not significant	83.802	43.711	40.895	1.0488	1.0237	0.9276	79.426	270.806
WB3	European boxwood		nd	nd	nd	Foliation on X-Z plane Lineation parallel to Z	nd	nd	nd	43.682	10.4288	Vacuum	24 h evacuation + vacuum 50kPa 24h	EMG909	1_50	oil	<3	1.02	particles sedimentation	71.2346	4.34725	80	512	10	15	SM150H/L	1.3694	0.9819	0.6488	179.744	277.998	64.7882	15.0596	28.0824	57.4738	1.39464	1.51341	2.11067	-0.0754926	0.3076	Not significant	39.147	34.983	20.621	1.0469	1.0182	0.9349	60.0461	271.227
WB3-1	European boxwood (Subsamples)	1	nd	nd	nd	Foliation on X-Z plane Lineation parallel to Z	nd	nd	nd	43.682	0.17	Vacuum	24 h evacuation + vacuum 50kPa 24h	EMG909	1_50	oil	<3	1.02	particles sedimentation		27.4092	80	512	5	15	SM150H/L	nd	nd	nd	nd	nd	nd	nd	nd	nd	nd	nd	nd	nd	nd	nd	nd	nd	nd	1.1333	1.0135	0.8532	268.572	358.781
WB3-2	European boxwood (Subsamples)	2	nd	nd	nd	Foliation on X-Z plane Lineation parallel to Z	nd	nd	nd	43.682	0.328462	Vacuum	24 h evacuation + vacuum 50kPa 24h	EMG909	1_50	oil	<3	1.02	particles sedimentation		1.47401	80	512	5	15	SM150H/L	nd	nd	nd	nd	nd	nd	nd	nd	nd	nd	nd	nd	nd	nd	nd	nd	nd	nd	1.2074	1.0186	0.774	269.805	1.1275
WB3-3	European boxwood (Subsamples)	3	nd	nd	nd	Foliation on X-Z plane Lineation parallel to Z	nd	nd	nd	43.682	0.251538	Vacuum	24 h evacuation + vacuum 50kPa 24h	EMG909	1_50	oil	<3	1.02	particles sedimentation		9.07855	80	512	5	15	SM150H/L	nd	nd	nd	nd	nd	nd	nd	nd	nd	nd	nd	nd	nd	nd	nd	nd	nd	nd	1.0529	1.0185	0.9286	222.402	315.411
WB3-4	European boxwood (Subsamples)	4	nd	nd	nd	Foliation on X-Z plane Lineation parallel to Z	nd	nd	nd	43.682	0.157692	Vacuum	24 h evacuation + vacuum 50kPa 24h	EMG909	1_50	oil	<3	1.02	particles sedimentation		10.801	80	512	5	15	SM150H/L	nd	nd	nd	nd	nd	nd	nd	nd	nd	nd	nd	nd	nd	nd	nd	nd	nd	nd	1.1779	0.958	0.8641	271.183	8.9606
WB3-5	European boxwood (Subsamples)	5	nd	nd	nd	Foliation on X-Z plane Lineation parallel to Z	nd	nd	nd	43.682	0.382308	Vacuum	24 h evacuation + vacuum 50kPa 24h	EMG909	1_50	oil	<3	1.02	particles sedimentation		0.360855	80	512	5	15	SM150H/L	nd	nd	nd	nd	nd	nd	nd	nd	nd	nd	nd	nd	nd	nd	nd	nd	nd	nd	1.0976	1.0191	0.8833	268.072	2.5213
WB3-6	European boxwood (Subsamples)	6	nd	nd	nd	Foliation on X-Z plane Lineation parallel to Z	nd	nd	nd	43.682	0.246154	Vacuum	24 h evacuation + vacuum 50kPa 24h	EMG909	1_50	oil	<3	1.02	particles sedimentation		2.64438	80	512	5	15	SM150H/L	nd	nd	nd	nd	nd	nd	nd	nd	nd	nd	nd	nd	nd	nd	nd	nd	nd	nd	1.1252	1.0189	0.8559	245.892	338.18
WB3-7	European boxwood (Subsamples)	7	nd	nd	nd	Foliation on X-Z plane Lineation parallel to Z	nd	nd	nd	43.682	0.172308	Vacuum	24 h evacuation + vacuum 50kPa 24h	EMG909	1_50	oil	<3	1.02	particles sedimentation		2.88564	80	512	5	15	SM150H/L	nd	nd	nd	nd	nd	nd	nd	nd	nd	nd	nd	nd	nd	nd	nd	nd	nd	nd	1.0321	0.9948	0.9732	10.8344	271.236
WB3-8	European boxwood (Subsamples)	8	nd	nd	nd	Foliation on X-Z plane Lineation parallel to Z	nd	nd	nd	43.682	0.200769	Vacuum	24 h evacuation + vacuum 50kPa 24h	EMG909	1_50	oil	<3	1.02	particles sedimentation		4.36117	80	512	5	15	SM150H/L	nd	nd	nd	nd	nd	nd	nd	nd	nd	nd	nd	nd	nd	nd	nd	nd	nd	nd	1.053	1.0222	0.9248	80.146	338.167
WB3-9	European boxwood (Subsamples)	9	nd	nd	nd	Foliation on X-Z plane Lineation parallel to Z	nd	nd	nd	43.682	0.211538	Vacuum	24 h evacuation + vacuum 50kPa 24h	EMG909	1_50	oil	<3	1.02	particles sedimentation		4.98974	80	512	5	15	SM150H/L	nd	nd	nd	nd	nd	nd	nd	nd	nd	nd	nd	nd	nd	nd	nd	nd	nd	nd	1.0654	1.0297	0.9049	333.579	93.19
WB4	European boxwood		nd	nd	nd	Foliation on X-Z plane Lineation parallel to Z	nd	nd	nd	44.267	10.2937	Flowthrough	50kPa 24h	EMG705	1_50	water	<3	1.00373	fluid at top	25.9528	6.93269	80	4	10	15	SM150H/L	1.654	1.221	0.1249	123.973	229.073	349.903	30.736	23.6591	49.4734	1.35463	9.77582	13.2426	0.433654	0.1982	Not significant	64.495	46.172	34.834	1.654	1.221	0.1249	123.973	229.073
WB4	European boxwood		nd	nd	nd	Foliation on X-Z plane Lineation parallel to Z	nd	nd	nd	44.267	10.2937	Flowthrough	50kPa 24h	EMG705	1_50	water	<3	1.00373	fluid at top	25.9528	10.654	80	16	10	15	SM150H/L	-2.8822	-1.3732	-1.2554	277.128	11.5728	176.69	6.8731	32.7409	56.3635	2.09889	1.09383	2.29584	-0.855176	2.8658	Significant	47.906	62.588	35.116	1.1488	1.0215	0.8297	82.2597	268.697
WB4	European boxwood		nd	nd	nd	Foliation on X-Z plane Lineation parallel to Z	nd	nd	nd	44.267	10.2937	Flowthrough	50kPa 24h	EMG705	1_50	water	<3	1.00373	fluid at top	25.9528	18.8137	80	512	10	15	SM150H/L	-2.4943	-1.8304	-1.3247	281.912	15.4184	139.833	16.286	11.8223	69.6778	1.36271	1.38175	1.88292	-0.13526	0.6619	Significant	32.922	72.719	28.321	1.1411	1.0188	0.8401	181.32	88.5545
WB4-1	European boxwood (Subsamples)	1	nd	nd	nd	Foliation on X-Z plane Lineation parallel to Z	nd	nd	nd	44.267	0.22	Flowthrough	50kPa 24h	EMG705	1_50	water	<3	1.00373	fluid at top		24.4572	80	512	5	15	SM150H/L	nd	nd	nd	nd	nd	nd	nd	nd	nd	nd	nd	nd	nd	nd	nd	nd	nd	nd	1.0493	1.0391	0.9116	109.398	10.189
WB4-2	European boxwood (Subsamples)	2	nd	nd	nd	Foliation on X-Z plane Lineation parallel to Z	nd	nd	nd	44.267	0.233846	Flowthrough	50kPa 24h	EMG705	1_50	water	<3	1.00373	fluid at top		27.9139	80	512	5	15	SM150H/L	nd	nd	nd	nd	nd	nd	nd	nd	nd	nd	nd	nd	nd	nd	nd	nd	nd	nd	1.0643	1.0571	0.8786	195.85	105.15
WB4-3	European boxwood (Subsamples)	3	nd	nd	nd	Foliation on X-Z plane Lineation parallel to Z	nd	nd	nd	44.267	0.273846	Flowthrough	50kPa 24h	EMG705	1_50	water	<3	1.00373	fluid at top		25.9629	80	512	5	15	SM150H/L	nd	nd	nd	nd	nd	nd	nd	nd	nd	nd	nd	nd	nd	nd	nd	nd	nd	nd	1.1099	0.9888	0.9013	223.882	133.869
WB4-4	European boxwood (Subsamples)	4	nd	nd	nd	Foliation on X-Z plane Lineation parallel to Z	nd	nd	nd	44.267	0.220769	Flowthrough	50kPa 24h	EMG705	1_50	water	<3	1.00373	fluid at top		22.4862	80	512	5	15	SM150H/L	nd	nd	nd	nd	nd	nd	nd	nd	nd	nd	nd	nd	nd	nd	nd	nd	nd	nd	1.1904	0.9459	0.8637	1.3282	111.825
WB4-5	European boxwood (Subsamples)	5	nd	nd	nd	Foliation on X-Z plane Lineation parallel to Z	nd	nd	nd	44.267	0.227692	Flowthrough	50kPa 24h	EMG705	1_50	water	<3	1.00373	fluid at top		21.2277	80	512	5	15	SM150H/L	nd	nd	nd	nd	nd	nd	nd	nd	nd	nd	nd	nd	nd	nd	nd	nd	nd	nd	1.2131	0.959	0.828	174.499	268.337
WB4-6	European boxwood (Subsamples)	6	nd	nd	nd	Foliation on X-Z plane Lineation parallel to Z	nd	nd	nd	44.267	0.268462	Flowthrough	50kPa 24h	EMG705	1_50	water	<3	1.00373	fluid at top		13.051	80	512	5	15	SM150H/L	nd	nd	nd	nd	nd	nd	nd	nd	nd	nd	nd	nd	nd	nd	nd	nd	nd	nd	1.2752	0.8802	0.8446	356.057	216.396
WB4-7	European boxwood (Subsamples)	7	nd	nd	nd	Foliation on X-Z plane Lineation parallel to Z	nd	nd	nd	44.267	0.249231	Flowthrough	50kPa 24h	EMG705	1_50	water	<3	1.00373	fluid at top		46.1303	80	512	5	15	SM150H/L	nd	nd	nd	nd	nd	nd	nd	nd	nd	nd	nd	nd	nd	nd	nd	nd	nd	nd	1.2655	0.9236	0.8109	162	254.876
WB4-8	European boxwood (Subsamples)	8	nd	nd	nd	Foliation on X-Z plane Lineation parallel to Z	nd	nd	nd	44.267	0.22	Flowthrough	50kPa 24h	EMG705	1_50	water	<3	1.00373	fluid at top		48.5102	80	512	5	15	SM150H/L	nd	nd	nd	nd	nd	nd	nd	nd	nd	nd	nd	nd	nd	nd	nd	nd	nd	nd	1.2336	0.9051	0.8613	285	37.5912
WB4-9	European boxwood (Subsamples)	9	nd	nd	nd	Foliation on X-Z plane Lineation parallel to Z	nd	nd	nd	44.267	0.188462	Flowthrough	50kPa 24h	EMG705	1_50	water	<3	1.00373	fluid at top		44.4791	80	512	5	15	SM150H/L	nd	nd	nd	nd	nd	nd	nd	nd	nd	nd	nd	nd	nd	nd	nd	nd	nd	nd	1.2177	0.9096	0.8726	100	302.599
WC1	Macassar ebony		nd	nd	nd	Foliation at 45° on X-Z plane Lineation parallel to X	nd	nd	nd	18.8355	10.4386	Percolation	24h percolation	EMG705	1_50	water	<3	1.00373	Fluid at top	12.1612	3.19261	80	4	5	15	SM150H/L	1.0634	1.0196	0.917	88.4956	346.034	229.959	31.7853	19.1991	51.6134	1.04296	1.11189	1.15965	0.401639	0.1733	Not significant	56.977	74.456	47.135	1.157	0.9627	0.8803	192.854	286.513
WC1	Macassar ebony		nd	nd	nd	Foliation at 45° on X-Z plane Lineation parallel to X	nd	nd	nd	18.8355	10.4386	Percolation	24h percolation	EMG705	1_50	water	<3	1.00373	Fluid at top	12.1612	4.86535	80	16	10	15	SM150H/L	1.1662	0.9602	0.8736	35.4484	303.508	160.252	8.8278	12.3001	74.7784	1.21454	1.09913	1.33494	-0.408066	0.2071	Not significant	73.53	54.896	45.041	1.1131	0.9988	0.8881	6.1252	267.868
WC1	Macassar ebony		nd	nd	nd	Foliation at 45° on X-Z plane Lineation parallel to X	nd	nd	nd	18.8355	10.4386	Percolation	24h percolation	EMG705	1_50	water	<3	1.00373	Fluid at top	12.1612	10.2644	80	512	10	15	SM150H/L	1.0454	0.9984	0.9562	96.2437	207.82	306.501	55.4214	14.2241	30.7697	1.04708	1.04413	1.09329	-0.0538117	0.1302	Not significant	65.918	63.553	46.639	1.119	1.0184	0.8627	5.061	266.47
WC1-1	Macassar ebony (Subsamples)	1	nd	nd	nd	Foliation at 45° on X-Z plane Lineation parallel to X	nd	nd	nd	18.8355	0.160769	Percolation	24h percolation	EMG705	1_50	water	<3	1.00373	Fluid at top		56.5117	80	512	5	15	SM150H/L	nd	nd	nd	nd	nd	nd	nd	nd	nd	nd	nd	nd	nd	nd	nd	nd	nd	nd	1.0747	0.9807	0.9445	235.516	123.712
WC1-2	Macassar ebony (Subsamples)	2	nd	nd	nd	Foliation at 45° on X-Z plane Lineation parallel to X	nd	nd	nd	18.8355	0.143846	Percolation	24h percolation	EMG705	1_50	water	<3	1.00373	Fluid at top		82.6983	80	512	5	15	SM150H/L	nd	nd	nd	nd	nd	nd	nd	nd	nd	nd	nd	nd	nd	nd	nd	nd	nd	nd	1.1383	1.0099	0.8518	272.426	16.5143
WC1-3	Macassar ebony (Subsamples)	3	nd	nd	nd	Foliation at 45° on X-Z plane Lineation parallel to X	nd	nd	nd	18.8355	0.182308	Percolation	24h percolation	EMG705	1_50	water	<3	1.00373	Fluid at top		51.6034	80	512	5	15	SM150H/L	nd	nd	nd	nd	nd	nd	nd	nd	nd	nd	nd	nd	nd	nd	nd	nd	nd	nd	1.1755	0.9684	0.856	271.056	7.3016
WC1-4	Macassar ebony (Subsamples)	4	nd	nd	nd	Foliation at 45° on X-Z plane Lineation parallel to X	nd	nd	nd	18.8355	0.121538	Percolation	24h percolation	EMG705	1_50	water	<3	1.00373	Fluid at top		68.8679	80	512	5	15	SM150H/L	nd	nd	nd	nd	nd	nd	nd	nd	nd	nd	nd	nd	nd	nd	nd	nd	nd	nd	1.5898	1.1831	0.227	277.54	187.476
WC1-5	Macassar ebony (Subsamples)	5	nd	nd	nd	Foliation at 45° on X-Z plane Lineation parallel to X	nd	nd	nd	18.8355	0.143077	Percolation	24h percolation	EMG705	1_50	water	<3	1.00373	Fluid at top		121.685	80	512	5	15	SM150H/L	nd	nd	nd	nd	nd	nd	nd	nd	nd	nd	nd	nd	nd	nd	nd	nd	nd	nd	1.0597	0.9972	0.943	88.813	348.082
WC1-6	Macassar ebony (Subsamples)	6	nd	nd	nd	Foliation at 45° on X-Z plane Lineation parallel to X	nd	nd	nd	18.8355	0.180769	Percolation	24h percolation	EMG705	1_50	water	<3	1.00373	Fluid at top		25.0497	80	512	5	15	SM150H/L	nd	nd	nd	nd	nd	nd	nd	nd	nd	nd	nd	nd	nd	nd	nd	nd	nd	nd	1.0598	1.0378	0.9024	28.8475	135.05
WC1-7	Macassar ebony (Subsamples)	7	nd	nd	nd	Foliation at 45° on X-Z plane Lineation parallel to X	nd	nd	nd	18.8355	0.146154	Percolation	24h percolation	EMG705	1_50	water	<3	1.00373	Fluid at top		265.307	80	512	5	15	SM150H/L	nd	nd	nd	nd	nd	nd	nd	nd	nd	nd	nd	nd	nd	nd	nd	nd	nd	nd	1.0565	0.995	0.9485	127.995	326.77
WC1-8	Macassar ebony (Subsamples)	8	nd	nd	nd	Foliation at 45° on X-Z plane Lineation parallel to X	nd	nd	nd	18.8355	0.173846	Percolation	24h percolation	EMG705	1_50	water	<3	1.00373	Fluid at top		826.111	80	512	5	15	SM150H/L	nd	nd	nd	nd	nd	nd	nd	nd	nd	nd	nd	nd	nd	nd	nd	nd	nd	nd	1.0584	1.0036	0.938	46.6829	170.916
WC1-9	Macassar ebony (Subsamples)	9	nd	nd	nd	Foliation at 45° on X-Z plane Lineation parallel to X	nd	nd	nd	18.8355	0.156923	Percolation	24h percolation	EMG705	1_50	water	<3	1.00373	Fluid at top		214.586	80	512	5	15	SM150H/L	nd	nd	nd	nd	nd	nd	nd	nd	nd	nd	nd	nd	nd	nd	nd	nd	nd	nd	1.0193	1.0034	0.9773	37.6497	142.926
WC2	Macassar ebony		nd	nd	nd	Foliation at 45° on X-Z plane Lineation parallel to X	nd	nd	nd	16.096	10.4732	Percolation	24h percolation	EMG909	1_50	oil	<3	1.02	Fluid at top	11.2243	2.00775	80	4	10	15	SM150H/L	-3.9054	-1.1408	-0.2355	191.422	282.623	83.7615	4.6877	14.3475	74.8748	3.42339	4.84416	16.5834	-0.506635	0.5007	Significant	55.834	28.923	21.892	1.0537	1.024	0.9223	206.566	313.926
WC2	Macassar ebony		nd	nd	nd	Foliation at 45° on X-Z plane Lineation parallel to X	nd	nd	nd	16.096	10.4732	Percolation	24h percolation	EMG909	1_50	oil	<3	1.02	Fluid at top	11.2243	3.22252	80	16	10	15	SM150H/L	-2.1998	-1.9533	-1.1532	224.799	52.055	318.236	43.3782	46.3917	3.6303	1.1262	1.69381	1.90756	0.528951	2.1031	Significant	41.363	84.85	39.205	1.1028	1.0055	0.8917	177.524	346.831
WC2	Macassar ebony		nd	nd	nd	Foliation at 45° on X-Z plane Lineation parallel to X	nd	nd	nd	16.096	10.4732	Percolation	24h percolation	EMG909	1_50	oil	<3	1.02	Fluid at top	11.2243	3.1445	80	512	10	15	SM150H/L	-2.3578	-1.0466	-0.4044	82.9827	226.431	317.763	77.3754	10.1999	7.3602	2.25282	2.58803	5.83037	-0.34248	0.4469	Significant	37.134	89.942	37.113	1.1242	0.9943	0.8816	233.031	344.072
WC2-1	Macassar ebony (Subsamples)	1	nd	nd	nd	Foliation at 45° on X-Z plane Lineation parallel to X	nd	nd	nd	16.096	0.113077	Percolation	24h percolation	EMG909	1_50	oil	<3	1.02	Fluid at top		17.8541	80	512	5	15	SM150H/L	nd	nd	nd	nd	nd	nd	nd	nd	nd	nd	nd	nd	nd	nd	nd	nd	nd	nd	1.0561	1.0124	0.9315	99.2296	218.767
WC2-2	Macassar ebony (Subsamples)	2	nd	nd	nd	Foliation at 45° on X-Z plane Lineation parallel to X	nd	nd	nd	16.096	0.266923	Percolation	24h percolation	EMG909	1_50	oil	<3	1.02	Fluid at top		8.69362	80	512	5	15	SM150H/L	nd	nd	nd	nd	nd	nd	nd	nd	nd	nd	nd	nd	nd	nd	nd	nd	nd	nd	1.112	0.9829	0.9052	275.674	7.2962
WC2-3	Macassar ebony (Subsamples)	3	nd	nd	nd	Foliation at 45° on X-Z plane Lineation parallel to X	nd	nd	nd	16.096	0.166154	Percolation	24h percolation	EMG909	1_50	oil	<3	1.02	Fluid at top		29.6987	80	512	5	15	SM150H/L	nd	nd	nd	nd	nd	nd	nd	nd	nd	nd	nd	nd	nd	nd	nd	nd	nd	nd	1.1693	0.9795	0.8513	279.023	11.3014
WC2-4	Macassar ebony (Subsamples)	4	nd	nd	nd	Foliation at 45° on X-Z plane Lineation parallel to X	nd	nd	nd	16.096	0.180769	Percolation	24h percolation	EMG909	1_50	oil	<3	1.02	Fluid at top		-2.68891	80	512	5	15	SM150H/L	nd	nd	nd	nd	nd	nd	nd	nd	nd	nd	nd	nd	nd	nd	nd	nd	nd	nd	1.0948	1.0597	0.8455	99.7377	314.124
WC2-5	Macassar ebony (Subsamples)	5	nd	nd	nd	Foliation at 45° on X-Z plane Lineation parallel to X	nd	nd	nd	16.096	0.312308	Percolation	24h percolation	EMG909	1_50	oil	<3	1.02	Fluid at top		-0.325143	80	512	5	15	SM150H/L	nd	nd	nd	nd	nd	nd	nd	nd	nd	nd	nd	nd	nd	nd	nd	nd	nd	nd	1.098	0.9628	0.9392	81.8477	294.68
WC2-6	Macassar ebony (Subsamples)	6	nd	nd	nd	Foliation at 45° on X-Z plane Lineation parallel to X	nd	nd	nd	16.096	0.240769	Percolation	24h percolation	EMG909	1_50	oil	<3	1.02	Fluid at top		-9.14475	80	512	5	15	SM150H/L	nd	nd	nd	nd	nd	nd	nd	nd	nd	nd	nd	nd	nd	nd	nd	nd	nd	nd	1.1507	0.9801	0.8692	298.242	58.2347
WC2-7	Macassar ebony (Subsamples)	7	nd	nd	nd	Foliation at 45° on X-Z plane Lineation parallel to X	nd	nd	nd	16.096	0.164615	Percolation	24h percolation	EMG909	1_50	oil	<3	1.02	Fluid at top		-10.9269	80	512	5	15	SM150H/L	nd	nd	nd	nd	nd	nd	nd	nd	nd	nd	nd	nd	nd	nd	nd	nd	nd	nd	1.1151	0.9791	0.9058	116.634	265.344
WC2-8	Macassar ebony (Subsamples)	8	nd	nd	nd	Foliation at 45° on X-Z plane Lineation parallel to X	nd	nd	nd	16.096	0.343846	Percolation	24h percolation	EMG909	1_50	oil	<3	1.02	Fluid at top		1.65566	80	512	5	15	SM150H/L	nd	nd	nd	nd	nd	nd	nd	nd	nd	nd	nd	nd	nd	nd	nd	nd	nd	nd	1.1479	1.0085	0.8436	87.1186	352.801
WC2-9	Macassar ebony (Subsamples)	9	nd	nd	nd	Foliation at 45° on X-Z plane Lineation parallel to X	nd	nd	nd	16.096	0.256154	Percolation	24h percolation	EMG909	1_50	oil	<3	1.02	Fluid at top		2.06857	80	512	5	15	SM150H/L	nd	nd	nd	nd	nd	nd	nd	nd	nd	nd	nd	nd	nd	nd	nd	nd	nd	nd	1.1107	1.0787	0.8105	130.372	309.121
WC3	Macassar ebony		nd	nd	nd	Foliation at 45° on X-Z plane Lineation parallel to X	nd	nd	nd	18.764	10.4376	Vacuum	24 h evacuation + vacuum 50kPa 24h	EMG909	1_50	oil	<3	1.02	particles sedimentation	11.0128	1.62387	80	4	10	15	SM150H/L	-2.9942	-0.4628	-0.457	185.923	20.3743	278.321	23.774	65.539	5.4265	6.46975	1.01269	6.55186	-0.995428	0.5005	Significant	89.793	37.135	37.06	1.1443	0.9388	0.9169	13.1922	247.959
WC3	Macassar ebony		nd	nd	nd	Foliation at 45° on X-Z plane Lineation parallel to X	nd	nd	nd	18.764	10.4376	Vacuum	24 h evacuation + vacuum 50kPa 24h	EMG909	1_50	oil	<3	1.02	particles sedimentation	11.0128	2.06942	80	16	10	15	SM150H/L	1.1276	1.0158	0.8566	78.0558	334.909	215.019	30.0101	21.4943	51.6834	1.11006	1.18585	1.31637	0.174908	0.0923	Not significant	68.058	74.219	55.571	1.0574	1.01	0.9326	356.733	262.351
WC3	Macassar ebony		nd	nd	nd	Foliation at 45° on X-Z plane Lineation parallel to X	nd	nd	nd	18.764	10.4376	Vacuum	24 h evacuation + vacuum 50kPa 24h	EMG909	1_50	oil	<3	1.02	particles sedimentation	11.0128	2.1417	80	512	10	15	SM150H/L	1.4753	1.0291	0.4956	345.58	85.4327	180.624	53.5017	7.2161	35.548	1.43358	2.07647	2.9768	0.0891089	0.2375	Not significant	53.63	58.366	36.479	1.1258	1.0434	0.8309	222.3	347.048
WC3-1	Macassar ebony (Subsamples)	1	nd	nd	nd	Foliation at 45° on X-Z plane Lineation parallel to X	nd	nd	nd	18.764	0.170769	Vacuum	24 h evacuation + vacuum 50kPa 24h	EMG909	1_50	oil	<3	1.02	particles sedimentation		-2.01046	80	512	5	15	SM150H/L	nd	nd	nd	nd	nd	nd	nd	nd	nd	nd	nd	nd	nd	nd	nd	nd	nd	nd	1.0513	1.0047	0.944	128	340.571
WC3-2	Macassar ebony (Subsamples)	2	nd	nd	nd	Foliation at 45° on X-Z plane Lineation parallel to X	nd	nd	nd	18.764	0.268462	Vacuum	24 h evacuation + vacuum 50kPa 24h	EMG909	1_50	oil	<3	1.02	particles sedimentation		-3.61214	80	512	5	15	SM150H/L	nd	nd	nd	nd	nd	nd	nd	nd	nd	nd	nd	nd	nd	nd	nd	nd	nd	nd	1.0765	1.0292	0.8943	33	125.393
WC3-3	Macassar ebony (Subsamples)	3	nd	nd	nd	Foliation at 45° on X-Z plane Lineation parallel to X	nd	nd	nd	18.764	0.282308	Vacuum	24 h evacuation + vacuum 50kPa 24h	EMG909	1_50	oil	<3	1.02	particles sedimentation		0.675201	80	512	5	15	SM150H/L	nd	nd	nd	nd	nd	nd	nd	nd	nd	nd	nd	nd	nd	nd	nd	nd	nd	nd	1.0882	1.0089	0.9029	17	281.157
WC3-4	Macassar ebony (Subsamples)	4	nd	nd	nd	Foliation at 45° on X-Z plane Lineation parallel to X	nd	nd	nd	18.764	0.116154	Vacuum	24 h evacuation + vacuum 50kPa 24h	EMG909	1_50	oil	<3	1.02	particles sedimentation		-1.79644	80	512	5	15	SM150H/L	nd	nd	nd	nd	nd	nd	nd	nd	nd	nd	nd	nd	nd	nd	nd	nd	nd	nd	1.1442	0.9701	0.8857	31	203.084
WC3-5	Macassar ebony (Subsamples)	5	nd	nd	nd	Foliation at 45° on X-Z plane Lineation parallel to X	nd	nd	nd	18.764	0.166154	Vacuum	24 h evacuation + vacuum 50kPa 24h	EMG909	1_50	oil	<3	1.02	particles sedimentation		-6.89785	80	512	5	15	SM150H/L	nd	nd	nd	nd	nd	nd	nd	nd	nd	nd	nd	nd	nd	nd	nd	nd	nd	nd	1.3947	0.9142	0.6911	93	257.971
WC3-6	Macassar ebony (Subsamples)	6	nd	nd	nd	Foliation at 45° on X-Z plane Lineation parallel to X	nd	nd	nd	18.764	0.218462	Vacuum	24 h evacuation + vacuum 50kPa 24h	EMG909	1_50	oil	<3	1.02	particles sedimentation		-2.55007	80	512	5	15	SM150H/L	nd	nd	nd	nd	nd	nd	nd	nd	nd	nd	nd	nd	nd	nd	nd	nd	nd	nd	1.338	0.8997	0.7623	55	177.287
WC3-7	Macassar ebony (Subsamples)	7	nd	nd	nd	Foliation at 45° on X-Z plane Lineation parallel to X	nd	nd	nd	18.764	0.155385	Vacuum	24 h evacuation + vacuum 50kPa 24h	EMG909	1_50	oil	<3	1.02	particles sedimentation		-3.33521	80	512	5	15	SM150H/L	nd	nd	nd	nd	nd	nd	nd	nd	nd	nd	nd	nd	nd	nd	nd	nd	nd	nd	1.2279	1.0943	0.6778	180	90.7268
WC3-8	Macassar ebony (Subsamples)	8	nd	nd	nd	Foliation at 45° on X-Z plane Lineation parallel to X	nd	nd	nd	18.764	0.196154	Vacuum	24 h evacuation + vacuum 50kPa 24h	EMG909	1_50	oil	<3	1.02	particles sedimentation		-1.32904	80	512	5	15	SM150H/L	nd	nd	nd	nd	nd	nd	nd	nd	nd	nd	nd	nd	nd	nd	nd	nd	nd	nd	1.3149	0.9162	0.7689	55	173.278
WC3-9	Macassar ebony (Subsamples)	9	nd	nd	nd	Foliation at 45° on X-Z plane Lineation parallel to X	nd	nd	nd	18.764	0.286154	Vacuum	24 h evacuation + vacuum 50kPa 24h	EMG909	1_50	oil	<3	1.02	particles sedimentation		2.5289	80	512	5	15	SM150H/L	nd	nd	nd	nd	nd	nd	nd	nd	nd	nd	nd	nd	nd	nd	nd	nd	nd	nd	1.1877	1.0006	0.8117	94	275.853
WC4	Macassar ebony		nd	nd	nd	Foliation at 45° on X-Z plane Lineation parallel to X	nd	nd	nd	16.565	10.6299	Flowthrough	50kPa 24h	EMG705	1_50	water	<3	1.00373	fluid at top	21.0478	-0.248757	80	4	10	15	SM150H/L	3.5369	1.4746	0.9376	346.226	241.123	150.438	77.6791	3.2571	11.8695	2.39855	1.57274	3.77229	-0.586812	0.8605	Significant	34.868	76.137	30.733	1.4699	0.8674	0.6627	169.332	358.772
WC4	Macassar ebony		nd	nd	nd	Foliation at 45° on X-Z plane Lineation parallel to X	nd	nd	nd	16.565	10.6299	Flowthrough	50kPa 24h	EMG705	1_50	water	<3	1.00373	fluid at top	21.0478	-0.194509	80	16	10	15	SM150H/L	2.5998	0.4845	0.0843	82.8285	179.924	270.084	81.4003	1.0701	8.5318	5.36594	5.74733	30.8399	-0.681813	3.6487	Significant	15.332	45.554	12.192	1.1045	1.0439	0.8516	329.933	239.489
WC4	Macassar ebony		nd	nd	nd	Foliation at 45° on X-Z plane Lineation parallel to X	nd	nd	nd	16.565	10.6299	Flowthrough	50kPa 24h	EMG705	1_50	water	<3	1.00373	fluid at top	21.0478	-0.568414	80	512	10	15	SM150H/L	2.9565	0.2315	0.188	88.4363	185.759	276.324	74.3917	2.0393	15.4678	12.7711	1.23138	15.7261	-0.968575	2.5808	Significant	14.713	59.624	12.82	1.32	1.0054	0.912	306.531	245.28
WC4-1	Macassar ebony (Subsamples)	1	nd	nd	nd	Foliation at 45° on X-Z plane Lineation parallel to X	nd	nd	nd	16.565	0.216923	Flowthrough	50kPa 24h	EMG705	1_50	water	<3	1.00373	fluid at top		-5.5599	80	512	5	15	SM150H/L	nd	nd	nd	nd	nd	nd	nd	nd	nd	nd	nd	nd	nd	nd	nd	nd	nd	nd	1.1648	0.9669	0.8683	9	120.209
WC4-2	Macassar ebony (Subsamples)	2	nd	nd	nd	Foliation at 45° on X-Z plane Lineation parallel to X	nd	nd	nd	16.565	0.221538	Flowthrough	50kPa 24h	EMG705	1_50	water	<3	1.00373	fluid at top		-11.9978	80	512	5	15	SM150H/L	nd	nd	nd	nd	nd	nd	nd	nd	nd	nd	nd	nd	nd	nd	nd	nd	nd	nd	1.1332	1.0154	0.8515	75	333.557
WC4-3	Macassar ebony (Subsamples)	3	nd	nd	nd	Foliation at 45° on X-Z plane Lineation parallel to X	nd	nd	nd	16.565	0.2	Flowthrough	50kPa 24h	EMG705	1_50	water	<3	1.00373	fluid at top		-12.3756	80	512	5	15	SM150H/L	nd	nd	nd	nd	nd	nd	nd	nd	nd	nd	nd	nd	nd	nd	nd	nd	nd	nd	1.1182	1.0038	0.878	45	313.935
WC4-4	Macassar ebony (Subsamples)	4	nd	nd	nd	Foliation at 45° on X-Z plane Lineation parallel to X	nd	nd	nd	16.565	0.178462	Flowthrough	50kPa 24h	EMG705	1_50	water	<3	1.00373	fluid at top		-11.8122	80	512	5	15	SM150H/L	nd	nd	nd	nd	nd	nd	nd	nd	nd	nd	nd	nd	nd	nd	nd	nd	nd	nd	1.1183	1.0123	0.8694	49	141.133
WC4-5	Macassar ebony (Subsamples)	5	nd	nd	nd	Foliation at 45° on X-Z plane Lineation parallel to X	nd	nd	nd	16.565	0.216923	Flowthrough	50kPa 24h	EMG705	1_50	water	<3	1.00373	fluid at top		-10.7551	80	512	5	15	SM150H/L	nd	nd	nd	nd	nd	nd	nd	nd	nd	nd	nd	nd	nd	nd	nd	nd	nd	nd	1.1491	0.9945	0.8564	45	302.442
WC4-6	Macassar ebony (Subsamples)	6	nd	nd	nd	Foliation at 45° on X-Z plane Lineation parallel to X	nd	nd	nd	16.565	0.235385	Flowthrough	50kPa 24h	EMG705	1_50	water	<3	1.00373	fluid at top		1.77708	80	512	5	15	SM150H/L	nd	nd	nd	nd	nd	nd	nd	nd	nd	nd	nd	nd	nd	nd	nd	nd	nd	nd	1.1068	0.9978	0.8954	27	265.353
WC4-7	Macassar ebony (Subsamples)	7	nd	nd	nd	Foliation at 45° on X-Z plane Lineation parallel to X	nd	nd	nd	16.565	0.178462	Flowthrough	50kPa 24h	EMG705	1_50	water	<3	1.00373	fluid at top		-14.1839	80	512	5	15	SM150H/L	nd	nd	nd	nd	nd	nd	nd	nd	nd	nd	nd	nd	nd	nd	nd	nd	nd	nd	1.0505	1.0025	0.9469	125	325.017
WC4-8	Macassar ebony (Subsamples)	8	nd	nd	nd	Foliation at 45° on X-Z plane Lineation parallel to X	nd	nd	nd	16.565	0.196154	Flowthrough	50kPa 24h	EMG705	1_50	water	<3	1.00373	fluid at top		-9.8945	80	512	5	15	SM150H/L	nd	nd	nd	nd	nd	nd	nd	nd	nd	nd	nd	nd	nd	nd	nd	nd	nd	nd	1.0734	1.0261	0.9006	95	357.496
WC4-9	Macassar ebony (Subsamples)	9	nd	nd	nd	Foliation at 45° on X-Z plane Lineation parallel to X	nd	nd	nd	16.565	0.179231	Flowthrough	50kPa 24h	EMG705	1_50	water	<3	1.00373	fluid at top		-7.65945	80	512	5	15	SM150H/L	nd	nd	nd	nd	nd	nd	nd	nd	nd	nd	nd	nd	nd	nd	nd	nd	nd	nd	1.1085	1.0181	0.8734	95	326.718
WAdiff	Norway spruce		nd	nd	nd	Foliation on Z-X plane	nd	nd	nd	67	nd	Diffusion	Diffusion	EMG705	1_10	water	<3	1.00373	nd		3.84838	200	1	10	nd	MFK1-FA	nd	nd	nd	nd	nd	nd	nd	nd	nd	nd	nd	nd	nd	nd	nd	nd	nd	nd	nd	nd	nd	nd	nd
D1253Z2	Sandstone		Rueggisberg, Switzerland	46°49'45.6"N, 7°24'04.4"E	nd	Weak foliation on X-Y plane Weak lineation parallel to X	D1	nd	Quartz, feldspar	18	10.3388	Percolation	24h	EMG909	1_50	oil	<3	1.02	no	36.877	53.1142	200	1	5	15	MFK1-FA	1.0343	0.9939	0.9717	175.713	265.927	66.7565	2.0547	5.9555	83.6976	1.04065	1.02285	1.06442	-0.290735	3.7624	Significant	20.273	33.915	13.409	1.02	0.9972	0.98	0.3989	90.4563
D1253Z2-1	Sandstone (subsamples)	1	Rueggisberg, Switzerland	46°49'45.6"N, 7°24'04.4"E	nd	Weak foliation on X-Y plane Weak lineation parallel to Y	D1	Z	Quartz, feldspar	18	0.0403846	Percolation	24h	EMG909	1_50	oil	<3	1.02	no		159.918	200	1	5	15	MFK1-FA	nd	nd	nd	nd	nd	nd	nd	nd	nd	nd	nd	nd	nd	nd	nd	nd	nd	nd	1.0195	1.0029	0.9776	89	346.003
D1253Z2-2	Sandstone (subsamples)	2	Rueggisberg, Switzerland	46°49'45.6"N, 7°24'04.4"E	nd	Weak foliation on X-Y plane Weak lineation parallel to Y	D1	Z	Quartz, feldspar	18	0.146923	Percolation	24h	EMG909	1_50	oil	<3	1.02	no		80.9799	200	1	5	15	MFK1-FA	nd	nd	nd	nd	nd	nd	nd	nd	nd	nd	nd	nd	nd	nd	nd	nd	nd	nd	1.0208	0.9926	0.9866	11	274.599
D1253Z2-3	Sandstone (subsamples)	3	Rueggisberg, Switzerland	46°49'45.6"N, 7°24'04.4"E	nd	Weak foliation on X-Y plane Weak lineation parallel to Y	D1	Z	Quartz, feldspar	18	0.0576923	Percolation	24h	EMG909	1_50	oil	<3	1.02	no		52.2039	200	1	5	15	MFK1-FA	nd	nd	nd	nd	nd	nd	nd	nd	nd	nd	nd	nd	nd	nd	nd	nd	nd	nd	1.0419	0.9902	0.9679	59	247.598
D1253Z2-4	Sandstone (subsamples)	4	Rueggisberg, Switzerland	46°49'45.6"N, 7°24'04.4"E	nd	Weak foliation on X-Y plane Weak lineation parallel to Y	D1	Z	Quartz, feldspar	18	0.233077	Percolation	24h	EMG909	1_50	oil	<3	1.02	no		14.9201	200	1	5	15	MFK1-FA	nd	nd	nd	nd	nd	nd	nd	nd	nd	nd	nd	nd	nd	nd	nd	nd	nd	nd	1.0564	0.9855	0.9581	308	68.5169
D1253Z2-5	Sandstone (subsamples)	5	Rueggisberg, Switzerland	46°49'45.6"N, 7°24'04.4"E	nd	Weak foliation on X-Y plane Weak lineation parallel to Y	D1	Z	Quartz, feldspar	18	0.124615	Percolation	24h	EMG909	1_50	oil	<3	1.02	no		8.34661	200	1	5	15	MFK1-FA	nd	nd	nd	nd	nd	nd	nd	nd	nd	nd	nd	nd	nd	nd	nd	nd	nd	nd	1.0624	0.9988	0.9388	106	257.937
D1253Z2-6	Sandstone (subsamples)	6	Rueggisberg, Switzerland	46°49'45.6"N, 7°24'04.4"E	nd	Weak foliation on X-Y plane Weak lineation parallel to Y	D1	Z	Quartz, feldspar	18	0.134231	Percolation	24h	EMG909	1_50	oil	<3	1.02	no		8.63695	200	1	5	15	MFK1-FA	nd	nd	nd	nd	nd	nd	nd	nd	nd	nd	nd	nd	nd	nd	nd	nd	nd	nd	1.0199	1.0037	0.9764	295	31.7453
D1253Z2-7	Sandstone (subsamples)	7	Rueggisberg, Switzerland	46°49'45.6"N, 7°24'04.4"E	nd	Weak foliation on X-Y plane Weak lineation parallel to Y	D1	Z	Quartz, feldspar	18	0.0842308	Percolation	24h	EMG909	1_50	oil	<3	1.02	no		68.7192	200	1	5	15	MFK1-FA	nd	nd	nd	nd	nd	nd	nd	nd	nd	nd	nd	nd	nd	nd	nd	nd	nd	nd	1.0794	1.0148	0.9059	297	207.302
D1253Z2-8	Sandstone (subsamples)	8	Rueggisberg, Switzerland	46°49'45.6"N, 7°24'04.4"E	nd	Weak foliation on X-Y plane Weak lineation parallel to Y	D1	Z	Quartz, feldspar	18	0.0842308	Percolation	24h	EMG909	1_50	oil	<3	1.02	no		125.47	200	1	5	15	MFK1-FA	nd	nd	nd	nd	nd	nd	nd	nd	nd	nd	nd	nd	nd	nd	nd	nd	nd	nd	1.0703	0.9918	0.938	52	147.916
D1253Z2-9	Sandstone (subsamples)	9	Rueggisberg, Switzerland	46°49'45.6"N, 7°24'04.4"E	nd	Weak foliation on X-Y plane Weak lineation parallel to Y	D1	Z	Quartz, feldspar	18	0.194615	Percolation	24h	EMG909	1_50	oil	<3	1.02	no		25.7235	200	1	5	15	MFK1-FA	nd	nd	nd	nd	nd	nd	nd	nd	nd	nd	nd	nd	nd	nd	nd	nd	nd	nd	1.152	0.9415	0.9066	352	82.6148
D1255Z1	Sandstone		Rueggisberg, Switzerland	46°49'45.6"N, 7°24'04.4"E	nd	Weak foliation on X-Y plane Weak lineation parallel to X	D1	Z	Quartz, feldspar	20	10.9336	Vacuum	24 h evacuation + vacuum 50kPa 24h	EMG909	1_50	oil	<3	1.02	no	48.8241	76.2952	200	1	5	15	MFK1-FA	1.037	0.9921	0.9709	184.195	274.44	61.3426	3.0145	4.6494	84.4553	1.04526	1.02184	1.06808	-0.358548	2.8467	Significant	19.169	36.232	13.267	1.0275	1.0058	0.9668	173.305	263.569
D1255Z1-1	Sandstone (subsamples)	1	Rueggisberg, Switzerland	46°49'45.6"N, 7°24'04.4"E	nd	Weak foliation on X-Y plane Weak lineation parallel to Y	D1	Z	Quartz, feldspar	20	0.129231	Vacuum	24 h evacuation + vacuum 50kPa 24h	EMG909	1_50	oil	<3	1.02	no		101.313	200	1	5	15	MFK1-FA	nd	nd	nd	nd	nd	nd	nd	nd	nd	nd	nd	nd	nd	nd	nd	nd	nd	nd	1.0293	0.9935	0.9771	71	207.651
D1255Z1-2	Sandstone (subsamples)	2	Rueggisberg, Switzerland	46°49'45.6"N, 7°24'04.4"E	nd	Weak foliation on X-Y plane Weak lineation parallel to Y	D1	Z	Quartz, feldspar	20	0.546154	Vacuum	24 h evacuation + vacuum 50kPa 24h	EMG909	1_50	oil	<3	1.02	no		78.7589	200	1	5	15	MFK1-FA	nd	nd	nd	nd	nd	nd	nd	nd	nd	nd	nd	nd	nd	nd	nd	nd	nd	nd	1.0273	1.0093	0.9634	147	56.3452
D1255Z1-3	Sandstone (subsamples)	3	Rueggisberg, Switzerland	46°49'45.6"N, 7°24'04.4"E	nd	Weak foliation on X-Y plane Weak lineation parallel to Y	D1	Z	Quartz, feldspar	20	0.283462	Vacuum	24 h evacuation + vacuum 50kPa 24h	EMG909	1_50	oil	<3	1.02	no		112.144	200	1	5	15	MFK1-FA	nd	nd	nd	nd	nd	nd	nd	nd	nd	nd	nd	nd	nd	nd	nd	nd	nd	nd	1.0309	1.0085	0.9606	156	294.726
D1255Z1-4	Sandstone (subsamples)	4	Rueggisberg, Switzerland	46°49'45.6"N, 7°24'04.4"E	nd	Weak foliation on X-Y plane Weak lineation parallel to Y	D1	Z	Quartz, feldspar	20	0.665	Vacuum	24 h evacuation + vacuum 50kPa 24h	EMG909	1_50	oil	<3	1.02	no		82.9244	200	1	5	15	MFK1-FA	nd	nd	nd	nd	nd	nd	nd	nd	nd	nd	nd	nd	nd	nd	nd	nd	nd	nd	1.0236	1.0022	0.9742	242	32.6121
D1255Z1-5	Sandstone (subsamples)	5	Rueggisberg, Switzerland	46°49'45.6"N, 7°24'04.4"E	nd	Weak foliation on X-Y plane Weak lineation parallel to Y	D1	Z	Quartz, feldspar	20	0.68	Vacuum	24 h evacuation + vacuum 50kPa 24h	EMG909	1_50	oil	<3	1.02	no		50.2961	200	1	5	15	MFK1-FA	nd	nd	nd	nd	nd	nd	nd	nd	nd	nd	nd	nd	nd	nd	nd	nd	nd	nd	1.0277	1.0097	0.9626	283	16.0685
D1255Z1-6	Sandstone (subsamples)	6	Rueggisberg, Switzerland	46°49'45.6"N, 7°24'04.4"E	nd	Weak foliation on X-Y plane Weak lineation parallel to Y	D1	Z	Quartz, feldspar	20	0.225	Vacuum	24 h evacuation + vacuum 50kPa 24h	EMG909	1_50	oil	<3	1.02	no		112.811	200	1	5	15	MFK1-FA	nd	nd	nd	nd	nd	nd	nd	nd	nd	nd	nd	nd	nd	nd	nd	nd	nd	nd	1.0395	0.9985	0.962	60	265.149
D1255Z1-7	Sandstone (subsamples)	7	Rueggisberg, Switzerland	46°49'45.6"N, 7°24'04.4"E	nd	Weak foliation on X-Y plane Weak lineation parallel to Y	D1	Z	Quartz, feldspar	20	0.284615	Vacuum	24 h evacuation + vacuum 50kPa 24h	EMG909	1_50	oil	<3	1.02	no		128.832	200	1	5	15	MFK1-FA	nd	nd	nd	nd	nd	nd	nd	nd	nd	nd	nd	nd	nd	nd	nd	nd	nd	nd	1.0247	1.0032	0.9721	117	25.6963
D1255Z1-8	Sandstone (subsamples)	8	Rueggisberg, Switzerland	46°49'45.6"N, 7°24'04.4"E	nd	Weak foliation on X-Y plane Weak lineation parallel to Y	D1	Z	Quartz, feldspar	20	0.0503846	Vacuum	24 h evacuation + vacuum 50kPa 24h	EMG909	1_50	oil	<3	1.02	no		28.0257	200	1	5	15	MFK1-FA	nd	nd	nd	nd	nd	nd	nd	nd	nd	nd	nd	nd	nd	nd	nd	nd	nd	nd	1.0195	1.0029	0.9776	89	346.003
D1262X	Sandstone		Rueggisberg, Switzerland	46°49'45.6"N, 7°24'04.4"E	nd	Weak foliation on X-Y plane Weak lineation parallel to X	D1	X	Quartz, feldspar	19	10.0335	Flowthrough	50kPa 24h	EMG705	1_50	water	<3	1.00373	no	44.9969	30.7	200	1	5	15	MFK1-FA	1.0236	1.0011	0.9753	246.504	98.8652	8.5879	84.0706	5.0137	3.1576	1.02248	1.02645	1.04952	0.068323	1.863	Significant	27.55	24.331	13.616	1.0109	1.0055	0.9836	107.171	266
D1262X-1	Sandstone (subsamples)	1	Rueggisberg, Switzerland	46°49'45.6"N, 7°24'04.4"E	nd	Weak foliation on X-Y plane Weak lineation parallel to Y	D1	X	Quartz, feldspar	19	0.243846	Flowthrough	50kPa 24h	EMG705	1_50	water	<3	1.00373	no		29.3741	200	1	5	15	MFK1-FA	nd	nd	nd	nd	nd	nd	nd	nd	nd	nd	nd	nd	nd	nd	nd	nd	nd	nd	1.0139	1.0004	0.9857	92	185.161
D1262X-2	Sandstone (subsamples)	2	Rueggisberg, Switzerland	46°49'45.6"N, 7°24'04.4"E	nd	Weak foliation on X-Y plane Weak lineation parallel to Y	D1	X	Quartz, feldspar	19	0.221538	Flowthrough	50kPa 24h	EMG705	1_50	water	<3	1.00373	no		48.7299	200	1	5	15	MFK1-FA	nd	nd	nd	nd	nd	nd	nd	nd	nd	nd	nd	nd	nd	nd	nd	nd	nd	nd	1.0174	1.0107	0.972	20	126.181
D1262X-3	Sandstone (subsamples)	3	Rueggisberg, Switzerland	46°49'45.6"N, 7°24'04.4"E	nd	Weak foliation on X-Y plane Weak lineation parallel to Y	D1	X	Quartz, feldspar	19	0.230385	Flowthrough	50kPa 24h	EMG705	1_50	water	<3	1.00373	no		50.4171	200	1	5	15	MFK1-FA	nd	nd	nd	nd	nd	nd	nd	nd	nd	nd	nd	nd	nd	nd	nd	nd	nd	nd	1.015	1.0009	0.984	98	7.2068
D1262X-4	Sandstone (subsamples)	4	Rueggisberg, Switzerland	46°49'45.6"N, 7°24'04.4"E	nd	Weak foliation on X-Y plane Weak lineation parallel to Y	D1	X	Quartz, feldspar	19	0.538077	Flowthrough	50kPa 24h	EMG705	1_50	water	<3	1.00373	no		24.8251	200	1	5	15	MFK1-FA	nd	nd	nd	nd	nd	nd	nd	nd	nd	nd	nd	nd	nd	nd	nd	nd	nd	nd	1.0168	0.9952	0.9879	338	92.9309
D1262X-5	Sandstone (subsamples)	5	Rueggisberg, Switzerland	46°49'45.6"N, 7°24'04.4"E	nd	Weak foliation on X-Y plane Weak lineation parallel to Y	D1	X	Quartz, feldspar	19	0.14	Flowthrough	50kPa 24h	EMG705	1_50	water	<3	1.00373	no		74.4879	200	1	5	15	MFK1-FA	nd	nd	nd	nd	nd	nd	nd	nd	nd	nd	nd	nd	nd	nd	nd	nd	nd	nd	1.0447	0.9913	0.9639	287	93.3843
D1262X-6	Sandstone (subsamples)	6	Rueggisberg, Switzerland	46°49'45.6"N, 7°24'04.4"E	nd	Weak foliation on X-Y plane Weak lineation parallel to Y	D1	X	Quartz, feldspar	19	0.429231	Flowthrough	50kPa 24h	EMG705	1_50	water	<3	1.00373	no		19.3384	200	1	5	15	MFK1-FA	nd	nd	nd	nd	nd	nd	nd	nd	nd	nd	nd	nd	nd	nd	nd	nd	nd	nd	1.3665	1.0384	0.595	90	359.707
D1262X-7	Sandstone (subsamples)	7	Rueggisberg, Switzerland	46°49'45.6"N, 7°24'04.4"E	nd	Weak foliation on X-Y plane Weak lineation parallel to Y	D1	X	Quartz, feldspar	19	0.384615	Flowthrough	50kPa 24h	EMG705	1_50	water	<3	1.00373	no		50.802	200	1	5	15	MFK1-FA	nd	nd	nd	nd	nd	nd	nd	nd	nd	nd	nd	nd	nd	nd	nd	nd	nd	nd	1.0197	0.9956	0.9847	252	44.6904
D1262X-8	Sandstone (subsamples)	8	Rueggisberg, Switzerland	46°49'45.6"N, 7°24'04.4"E	nd	Weak foliation on X-Y plane Weak lineation parallel to Y	D1	X	Quartz, feldspar	19	0.482692	Flowthrough	50kPa 24h	EMG705	1_50	water	<3	1.00373	no		40.3548	200	1	5	15	MFK1-FA	nd	nd	nd	nd	nd	nd	nd	nd	nd	nd	nd	nd	nd	nd	nd	nd	nd	nd	1.0225	0.9938	0.9837	62	250.07
D1264Y2	Sandstone	nd	Rueggisberg, Switzerland	46°49'45.6"N, 7°24'04.4"E	nd	Weak foliation on X-Y plane Weak lineation parallel to X	D1	Y	Quartz, feldspar	19	10.1189	Percolation	24h percolation	EMG705	1_50	water	<3	1.00373	no	15.8569	23.2086	200	1	5	15	MFK1-FA	1.0185	1.008	0.9735	263.977	59.1809	170.188	22.2505	65.7403	9.1771	1.01042	1.03544	1.04622	0.533333	2.0031	Significant	41.742	15.115	11.714	1.0187	1.0094	0.972	280.871	67.6614
D1264Y2-1	Sandstone (subsamples)	1	Rueggisberg, Switzerland	46°49'45.6"N, 7°24'04.4"E	nd	Weak foliation on X-Y plane Weak lineation parallel to Y	D1	Y	Quartz, feldspar	19	0.220769	Percolation	24h percolation	EMG705	1_50	water	<3	1.00373	no		19.474	200	1	5	15	MFK1-FA	nd	nd	nd	nd	nd	nd	nd	nd	nd	nd	nd	nd	nd	nd	nd	nd	nd	nd	1.0498	0.9999	0.9503	147	55.3623
D1264Y2-2	Sandstone (subsamples)	2	Rueggisberg, Switzerland	46°49'45.6"N, 7°24'04.4"E	nd	Weak foliation on X-Y plane Weak lineation parallel to Y	D1	Y	Quartz, feldspar	19	0.0507692	Percolation	24h percolation	EMG705	1_50	water	<3	1.00373	no		62.7095	200	1	5	15	MFK1-FA	nd	nd	nd	nd	nd	nd	nd	nd	nd	nd	nd	nd	nd	nd	nd	nd	nd	nd	1.0807	0.9779	0.9414	98	339.952
D1264Y2-3	Sandstone (subsamples)	3	Rueggisberg, Switzerland	46°49'45.6"N, 7°24'04.4"E	nd	Weak foliation on X-Y plane Weak lineation parallel to Y	D1	Y	Quartz, feldspar	19	0.175385	Percolation	24h percolation	EMG705	1_50	water	<3	1.00373	no		40.3283	200	1	5	15	MFK1-FA	nd	nd	nd	nd	nd	nd	nd	nd	nd	nd	nd	nd	nd	nd	nd	nd	nd	nd	1.0415	0.9899	0.9686	176	61.7927
D1264Y2-4	Sandstone (subsamples)	4	Rueggisberg, Switzerland	46°49'45.6"N, 7°24'04.4"E	nd	Weak foliation on X-Y plane Weak lineation parallel to Y	D1	Y	Quartz, feldspar	19	0.618846	Percolation	24h percolation	EMG705	1_50	water	<3	1.00373	no		9.39209	200	1	5	15	MFK1-FA	nd	nd	nd	nd	nd	nd	nd	nd	nd	nd	nd	nd	nd	nd	nd	nd	nd	nd	1.034	1.0013	0.9647	128	227.723
D1264Y2-5	Sandstone (subsamples)	5	Rueggisberg, Switzerland	46°49'45.6"N, 7°24'04.4"E	nd	Weak foliation on X-Y plane Weak lineation parallel to Y	D1	Y	Quartz, feldspar	19	0.160769	Percolation	24h percolation	EMG705	1_50	water	<3	1.00373	no		-0.216256	200	1	5	15	MFK1-FA	nd	nd	nd	nd	nd	nd	nd	nd	nd	nd	nd	nd	nd	nd	nd	nd	nd	nd	1.0819	1.0308	0.8872	305	215.147
D1264Y2-6	Sandstone (subsamples)	6	Rueggisberg, Switzerland	46°49'45.6"N, 7°24'04.4"E	nd	Weak foliation on X-Y plane Weak lineation parallel to Y	D1	Y	Quartz, feldspar	19	0.280385	Percolation	24h percolation	EMG705	1_50	water	<3	1.00373	no		4.39404	200	1	5	15	MFK1-FA	nd	nd	nd	nd	nd	nd	nd	nd	nd	nd	nd	nd	nd	nd	nd	nd	nd	nd	1.0248	1.0015	0.9738	115	357.075
D1264Y2-7	Sandstone (subsamples)	7	Rueggisberg, Switzerland	46°49'45.6"N, 7°24'04.4"E	nd	Weak foliation on X-Y plane Weak lineation parallel to Y	D1	Y	Quartz, feldspar	19	0.534615	Percolation	24h percolation	EMG705	1_50	water	<3	1.00373	no		36.037	200	1	5	15	MFK1-FA	nd	nd	nd	nd	nd	nd	nd	nd	nd	nd	nd	nd	nd	nd	nd	nd	nd	nd	1.0209	1.0091	0.9699	137	41.3189
D1264Y2-8	Sandstone (subsamples)	8	Rueggisberg, Switzerland	46°49'45.6"N, 7°24'04.4"E	nd	Weak foliation on X-Y plane Weak lineation parallel to Y	D1	Y	Quartz, feldspar	19	0.0946154	Percolation	24h percolation	EMG705	1_50	water	<3	1.00373	no		19.9798	200	1	5	15	MFK1-FA	nd	nd	nd	nd	nd	nd	nd	nd	nd	nd	nd	nd	nd	nd	nd	nd	nd	nd	1.138	1.0712	0.7908	353	119.228
D1264Y2-9	Sandstone (subsamples)	9	Rueggisberg, Switzerland	46°49'45.6"N, 7°24'04.4"E	nd	Weak foliation on X-Y plane Weak lineation parallel to Y	D1	Y	Quartz, feldspar	19	0.311538	Percolation	24h percolation	EMG705	1_50	water	<3	1.00373	no		34.3941	200	1	5	15	MFK1-FA	nd	nd	nd	nd	nd	nd	nd	nd	nd	nd	nd	nd	nd	nd	nd	nd	nd	nd	1.0226	1.0115	0.9659	86	235.695
BE1	Sandstone	nd	Rueggisberg, Switzerland	46°49'45.6"N, 7°24'04.4"E	nd	Weak foliation on X-Y plane Weak lineation parallel to Y	nd	nd	Quartz, feldspar	18	nd	Diffusion	Diffusion	EMG705	1_10	water	<3	1.01727	nd		3.84958	200	1	10	nd	MFK1-FA	nd	nd	nd	nd	nd	nd	nd	nd	nd	nd	nd	nd	nd	nd	nd	nd	nd	nd	nd	nd	nd	nd	nd
TEOS1	Tetraethoxysilane	nd	nd	nd	10ml TEOS and 1ml EtOH 3ml water and 0.2ml HCl (Xi et al. 1995)	nd	nd	nd	nd	60	nd	Immersion	20 days	EMG705	1_10	water	<3	1.01727	nd		11.4357	80	4	10	nd	SM150H/L	nd	nd	nd	nd	nd	nd	nd	nd	nd	nd	nd	nd	nd	nd	nd	nd	nd	nd	nd	nd	nd	nd	nd
TEOS1	Tetraethoxysilane	nd	nd	nd	10ml TEOS and 1ml EtOH 3ml water and 0.2ml HCl (Xi et al. 1995)	nd	nd	nd	nd	60	nd	Immersion	20 days	EMG705	1_10	water	<3	1.01727	nd		15.4853	80	16	10	nd	SM150H/L	nd	nd	nd	nd	nd	nd	nd	nd	nd	nd	nd	nd	nd	nd	nd	nd	nd	nd	nd	nd	nd	nd	nd
TEOS1	Tetraethoxysilane	nd	nd	nd	10ml TEOS and 1ml EtOH 3ml water and 0.2ml HCl (Xi et al. 1995)	nd	nd	nd	nd	60	nd	Immersion	20 days	EMG705	1_10	water	<3	1.01727	nd		16.5454	80	512	10	nd	SM150H/L	nd	nd	nd	nd	nd	nd	nd	nd	nd	nd	nd	nd	nd	nd	nd	nd	nd	nd	nd	nd	nd	nd	nd
TEOS2	Tetraethoxysilane	nd	nd	nd	10ml TEOS and 1ml EtOH 3ml water and 0.2ml HCl (Xi et al. 1995)	nd	nd	nd	nd	60	nd	Immersion	20 days	EMG705	1_10	water	<3	1.01727	nd		7.77282	80	4	10	nd	SM150H/L	nd	nd	nd	nd	nd	nd	nd	nd	nd	nd	nd	nd	nd	nd	nd	nd	nd	nd	nd	nd	nd	nd	nd
TEOS2	Tetraethoxysilane	nd	nd	nd	10ml TEOS and 1ml EtOH 3ml water and 0.2ml HCl (Xi et al. 1995)	nd	nd	nd	nd	60	nd	Immersion	20 days	EMG705	1_10	water	<3	1.01727	nd		11.4123	80	16	10	nd	SM150H/L	nd	nd	nd	nd	nd	nd	nd	nd	nd	nd	nd	nd	nd	nd	nd	nd	nd	nd	nd	nd	nd	nd	nd
TEOS2	Tetraethoxysilane	nd	nd	nd	10ml TEOS and 1ml EtOH 3ml water and 0.2ml HCl (Xi et al. 1995)	nd	nd	nd	nd	60	nd	Immersion	20 days	EMG705	1_10	water	<3	1.01727	nd		13.5585	80	512	10	nd	SM150H/L	nd	nd	nd	nd	nd	nd	nd	nd	nd	nd	nd	nd	nd	nd	nd	nd	nd	nd	nd	nd	nd	nd	nd
AG0.5norm	Agarose gel	nd	nd	nd	10ml Water 0.5% agarose powder	nd	nd	nd	nd	95	nd	Diffusion	1 week	EMG705	pure	nd	<3	1.19	nd			200	1	10	nd	MFK1-FA	nd	nd	nd	nd	nd	nd	nd	nd	nd	nd	nd	nd	nd	nd	nd	nd	nd	nd	nd	nd	nd	nd	nd
AG0.5norm-S1	Agarose gel (subsample)	1	nd	nd	10ml Water 0.5% agarose powder	nd	nd	nd	nd	95	nd	Diffusion	1 week	EMG705	pure	nd	<3	1.19	nd		93.0543	200	1	10	nd	MFK1-FA	nd	nd	nd	nd	nd	nd	nd	nd	nd	nd	nd	nd	nd	nd	nd	nd	nd	nd	nd	nd	nd	nd	nd
AG0.5norm-S2	Agarose gel (subsample)	2	nd	nd	10ml Water 0.5% agarose powder	nd	nd	nd	nd	95	nd	Diffusion	1 week	EMG705	pure	nd	<3	1.19	nd		7.85268	200	1	10	nd	MFK1-FA	nd	nd	nd	nd	nd	nd	nd	nd	nd	nd	nd	nd	nd	nd	nd	nd	nd	nd	nd	nd	nd	nd	nd
AG0.5norm-S3	Agarose gel (subsample)	3	nd	nd	10ml Water 0.5% agarose powder	nd	nd	nd	nd	95	nd	Diffusion	1 week	EMG705	pure	nd	<3	1.19	nd		0.264937	200	1	10	nd	MFK1-FA	nd	nd	nd	nd	nd	nd	nd	nd	nd	nd	nd	nd	nd	nd	nd	nd	nd	nd	nd	nd	nd	nd	nd
AG0.5norm-S4	Agarose gel (subsample)	4	nd	nd	10ml Water 0.5% agarose powder	nd	nd	nd	nd	95	nd	Diffusion	1 week	EMG705	pure	nd	<3	1.19	nd		0.194304	200	1	10	nd	MFK1-FA	nd	nd	nd	nd	nd	nd	nd	nd	nd	nd	nd	nd	nd	nd	nd	nd	nd	nd	nd	nd	nd	nd	nd
AG0.5mag	Agarose gel	nd	nd	nd	10ml Water 0.5% agarose powder	nd	nd	nd	nd	95	nd	Mag Diffusion	1 week 1.3T mag	EMG705	pure	nd	<3	1.19	nd		19.0934	200	1	10	nd	MFK1-FA	nd	nd	nd	nd	nd	nd	nd	nd	nd	nd	nd	nd	nd	nd	nd	nd	nd	nd	nd	nd	nd	nd	nd
AG0.5mag-S1	Agarose gel (subsample)	1	nd	nd	10ml Water 0.5% agarose powder	nd	nd	nd	nd	95	nd	Mag Diffusion	1 week 1.3T mag	EMG705	pure	nd	<3	1.19	nd		50.9363	200	1	10	nd	MFK1-FA	nd	nd	nd	nd	nd	nd	nd	nd	nd	nd	nd	nd	nd	nd	nd	nd	nd	nd	nd	nd	nd	nd	nd
AG0.5mag-S2	Agarose gel (subsample)	2	nd	nd	10ml Water 0.5% agarose powder	nd	nd	nd	nd	95	nd	Mag Diffusion	1 week 1.3T mag	EMG705	pure	nd	<3	1.19	nd		18.2997	200	1	10	nd	MFK1-FA	nd	nd	nd	nd	nd	nd	nd	nd	nd	nd	nd	nd	nd	nd	nd	nd	nd	nd	nd	nd	nd	nd	nd
AG0.5mag-S3	Agarose gel (subsample)	3	nd	nd	10ml Water 0.5% agarose powder	nd	nd	nd	nd	95	nd	Mag Diffusion	1 week 1.3T mag	EMG705	pure	nd	<3	1.19	nd		5.34849	200	1	10	nd	MFK1-FA	nd	nd	nd	nd	nd	nd	nd	nd	nd	nd	nd	nd	nd	nd	nd	nd	nd	nd	nd	nd	nd	nd	nd
AG0.5mag-S4	Agarose gel (subsample)	4	nd	nd	10ml Water 0.5% agarose powder	nd	nd	nd	nd	95	nd	Mag Diffusion	1 week 1.3T mag	EMG705	pure	nd	<3	1.19	nd		1.78926	200	1	10	nd	MFK1-FA	nd	nd	nd	nd	nd	nd	nd	nd	nd	nd	nd	nd	nd	nd	nd	nd	nd	nd	nd	nd	nd	nd	nd
AG1norm	Agarose gel	nd	nd	nd	10ml Water 1% agarose powder	nd	nd	nd	nd	95	nd	Diffusion	1 week	EMG705	pure	nd	<3	1.19	nd		26.847	200	1	10	nd	MFK1-FA	nd	nd	nd	nd	nd	nd	nd	nd	nd	nd	nd	nd	nd	nd	nd	nd	nd	nd	nd	nd	nd	nd	nd
AG1norm-S1	Agarose gel (subsample)	1	nd	nd	10ml Water 1% agarose powder	nd	nd	nd	nd	95	nd	Diffusion	1 week	EMG705	pure	nd	<3	1.19	nd		84.2383	200	1	10	nd	MFK1-FA	nd	nd	nd	nd	nd	nd	nd	nd	nd	nd	nd	nd	nd	nd	nd	nd	nd	nd	nd	nd	nd	nd	nd
AG1norm-S2	Agarose gel (subsample)	2	nd	nd	10ml Water 1% agarose powder	nd	nd	nd	nd	95	nd	Diffusion	1 week	EMG705	pure	nd	<3	1.19	nd		21.3967	200	1	10	nd	MFK1-FA	nd	nd	nd	nd	nd	nd	nd	nd	nd	nd	nd	nd	nd	nd	nd	nd	nd	nd	nd	nd	nd	nd	nd
AG1norm-S3	Agarose gel (subsample)	3	nd	nd	10ml Water 1% agarose powder	nd	nd	nd	nd	95	nd	Diffusion	1 week	EMG705	pure	nd	<3	1.19	nd		1.61689	200	1	10	nd	MFK1-FA	nd	nd	nd	nd	nd	nd	nd	nd	nd	nd	nd	nd	nd	nd	nd	nd	nd	nd	nd	nd	nd	nd	nd
AG1norm-S4	Agarose gel (subsample)	4	nd	nd	10ml Water 1% agarose powder	nd	nd	nd	nd	95	nd	Diffusion	1 week	EMG705	pure	nd	<3	1.19	nd		0.136043	200	1	10	nd	MFK1-FA	nd	nd	nd	nd	nd	nd	nd	nd	nd	nd	nd	nd	nd	nd	nd	nd	nd	nd	nd	nd	nd	nd	nd
AG1mag	Agarose gel	nd	nd	nd	10ml Water 1% agarose powder	nd	nd	nd	nd	95	nd	Mag Diffusion	1 week 1.3T mag	EMG705	pure	nd	<3	1.19	nd		15.3201	200	1	10	nd	MFK1-FA	nd	nd	nd	nd	nd	nd	nd	nd	nd	nd	nd	nd	nd	nd	nd	nd	nd	nd	nd	nd	nd	nd	nd
AG1mag-S1	Agarose gel (subsample)	1	nd	nd	10ml Water 1% agarose powder	nd	nd	nd	nd	95	nd	Mag Diffusion	1 week 1.3T mag	EMG705	pure	nd	<3	1.19	nd		20.946	200	1	10	nd	MFK1-FA	nd	nd	nd	nd	nd	nd	nd	nd	nd	nd	nd	nd	nd	nd	nd	nd	nd	nd	nd	nd	nd	nd	nd
AG1mag-S2	Agarose gel (subsample)	2	nd	nd	10ml Water 1% agarose powder	nd	nd	nd	nd	95	nd	Mag Diffusion	1 week 1.3T mag	EMG705	pure	nd	<3	1.19	nd		14.9549	200	1	10	nd	MFK1-FA	nd	nd	nd	nd	nd	nd	nd	nd	nd	nd	nd	nd	nd	nd	nd	nd	nd	nd	nd	nd	nd	nd	nd
AG1mag-S3	Agarose gel (subsample)	3	nd	nd	10ml Water 1% agarose powder	nd	nd	nd	nd	95	nd	Mag Diffusion	1 week 1.3T mag	EMG705	pure	nd	<3	1.19	nd		7.31799	200	1	10	nd	MFK1-FA	nd	nd	nd	nd	nd	nd	nd	nd	nd	nd	nd	nd	nd	nd	nd	nd	nd	nd	nd	nd	nd	nd	nd
AG1mag-S4	Agarose gel (subsample)	4	nd	nd	10ml Water 1% agarose powder	nd	nd	nd	nd	95	nd	Mag Diffusion	1 week 1.3T mag	EMG705	pure	nd	<3	1.19	nd		18.0615	200	1	10	nd	MFK1-FA	nd	nd	nd	nd	nd	nd	nd	nd	nd	nd	nd	nd	nd	nd	nd	nd	nd	nd	nd	nd	nd	nd	nd
AG1.5norm	Agarose gel	nd	nd	nd	10ml Water 1.5% agarose powder	nd	nd	nd	nd	95	nd	Diffusion	1 week	EMG705	pure	nd	<3	1.19	nd		14.4172	200	1	10	nd	MFK1-FA	nd	nd	nd	nd	nd	nd	nd	nd	nd	nd	nd	nd	nd	nd	nd	nd	nd	nd	nd	nd	nd	nd	nd
AG1.5norm-S1	Agarose gel (subsample)	1	nd	nd	10ml Water 1.5% agarose powder	nd	nd	nd	nd	95	nd	Diffusion	1 week	EMG705	pure	nd	<3	1.19	nd		10.3154	200	1	10	nd	MFK1-FA	nd	nd	nd	nd	nd	nd	nd	nd	nd	nd	nd	nd	nd	nd	nd	nd	nd	nd	nd	nd	nd	nd	nd
AG1.5norm-S2	Agarose gel (subsample)	2	nd	nd	10ml Water 1.5% agarose powder	nd	nd	nd	nd	95	nd	Diffusion	1 week	EMG705	pure	nd	<3	1.19	nd		46.8451	200	1	10	nd	MFK1-FA	nd	nd	nd	nd	nd	nd	nd	nd	nd	nd	nd	nd	nd	nd	nd	nd	nd	nd	nd	nd	nd	nd	nd
AG1.5norm-S3	Agarose gel (subsample)	3	nd	nd	10ml Water 1.5% agarose powder	nd	nd	nd	nd	95	nd	Diffusion	1 week	EMG705	pure	nd	<3	1.19	nd		0.300122	200	1	10	nd	MFK1-FA	nd	nd	nd	nd	nd	nd	nd	nd	nd	nd	nd	nd	nd	nd	nd	nd	nd	nd	nd	nd	nd	nd	nd
AG1.5norm-S4	Agarose gel (subsample)	4	nd	nd	10ml Water 1.5% agarose powder	nd	nd	nd	nd	95	nd	Diffusion	1 week	EMG705	pure	nd	<3	1.19	nd		0.208225	200	1	10	nd	MFK1-FA	nd	nd	nd	nd	nd	nd	nd	nd	nd	nd	nd	nd	nd	nd	nd	nd	nd	nd	nd	nd	nd	nd	nd
AG1.5mag	Agarose gel	nd	nd	nd	10ml Water 1.5% agarose powder	nd	nd	nd	nd	95	nd	Mag Diffusion	1 week 1.3T mag	EMG705	pure	nd	<3	1.19	nd		20.7369	200	1	10	nd	MFK1-FA	nd	nd	nd	nd	nd	nd	nd	nd	nd	nd	nd	nd	nd	nd	nd	nd	nd	nd	nd	nd	nd	nd	nd
AG1.5mag-S1	Agarose gel (subsample)	1	nd	nd	10ml Water 1.5% agarose powder	nd	nd	nd	nd	95	nd	Mag Diffusion	1 week 1.3T mag	EMG705	pure	nd	<3	1.19	nd		54.1749	200	1	10	nd	MFK1-FA	nd	nd	nd	nd	nd	nd	nd	nd	nd	nd	nd	nd	nd	nd	nd	nd	nd	nd	nd	nd	nd	nd	nd
AG1.5mag-S2	Agarose gel (subsample)	2	nd	nd	10ml Water 1.5% agarose powder	nd	nd	nd	nd	95	nd	Mag Diffusion	1 week 1.3T mag	EMG705	pure	nd	<3	1.19	nd		27.7912	200	1	10	nd	MFK1-FA	nd	nd	nd	nd	nd	nd	nd	nd	nd	nd	nd	nd	nd	nd	nd	nd	nd	nd	nd	nd	nd	nd	nd
AG1.5mag-S3	Agarose gel (subsample)	3	nd	nd	10ml Water 1.5% agarose powder	nd	nd	nd	nd	95	nd	Mag Diffusion	1 week 1.3T mag	EMG705	pure	nd	<3	1.19	nd		0.742264	200	1	10	nd	MFK1-FA	nd	nd	nd	nd	nd	nd	nd	nd	nd	nd	nd	nd	nd	nd	nd	nd	nd	nd	nd	nd	nd	nd	nd
AG1.5mag-S4	Agarose gel (subsample)	4	nd	nd	10ml Water 1.5% agarose powder	nd	nd	nd	nd	95	nd	Mag Diffusion	1 week 1.3T mag	EMG705	pure	nd	<3	1.19	nd		0.239356	200	1	10	nd	MFK1-FA	nd	nd	nd	nd	nd	nd	nd	nd	nd	nd	nd	nd	nd	nd	nd	nd	nd	nd	nd	nd	nd	nd	nd
AG2norm	Agarose gel	nd	nd	nd	10ml Water 2% agarose powder	nd	nd	nd	nd	95	nd	Diffusion	1 week	EMG705	pure	nd	<3	1.19	nd		13.8909	200	1	10	nd	MFK1-FA	nd	nd	nd	nd	nd	nd	nd	nd	nd	nd	nd	nd	nd	nd	nd	nd	nd	nd	nd	nd	nd	nd	nd
AG2norm-S1	Agarose gel (subsample)	1	nd	nd	10ml Water 2% agarose powder	nd	nd	nd	nd	95	nd	Diffusion	1 week	EMG705	pure	nd	<3	1.19	nd		52.2111	200	1	10	nd	MFK1-FA	nd	nd	nd	nd	nd	nd	nd	nd	nd	nd	nd	nd	nd	nd	nd	nd	nd	nd	nd	nd	nd	nd	nd
AG2norm-S2	Agarose gel (subsample)	2	nd	nd	10ml Water 2% agarose powder	nd	nd	nd	nd	95	nd	Diffusion	1 week	EMG705	pure	nd	<3	1.19	nd		3.23118	200	1	10	nd	MFK1-FA	nd	nd	nd	nd	nd	nd	nd	nd	nd	nd	nd	nd	nd	nd	nd	nd	nd	nd	nd	nd	nd	nd	nd
AG2norm-S3	Agarose gel (subsample)	3	nd	nd	10ml Water 2% agarose powder	nd	nd	nd	nd	95	nd	Diffusion	1 week	EMG705	pure	nd	<3	1.19	nd		0.0562087	200	1	10	nd	MFK1-FA	nd	nd	nd	nd	nd	nd	nd	nd	nd	nd	nd	nd	nd	nd	nd	nd	nd	nd	nd	nd	nd	nd	nd
AG2norm-S4	Agarose gel (subsample)	4	nd	nd	10ml Water 2% agarose powder	nd	nd	nd	nd	95	nd	Diffusion	1 week	EMG705	pure	nd	<3	1.19	nd		0.0651461	200	1	10	nd	MFK1-FA	nd	nd	nd	nd	nd	nd	nd	nd	nd	nd	nd	nd	nd	nd	nd	nd	nd	nd	nd	nd	nd	nd	nd
AG2mag	Agarose gel	nd	nd	nd	10ml Water 2% agarose powder	nd	nd	nd	nd	95	nd	Mag Diffusion	1 week 1.3T mag	EMG705	pure	nd	<3	1.19	nd		19.2826	200	1	10	nd	MFK1-FA	nd	nd	nd	nd	nd	nd	nd	nd	nd	nd	nd	nd	nd	nd	nd	nd	nd	nd	nd	nd	nd	nd	nd
AG2mag-S1	Agarose gel (subsample)	1	nd	nd	10ml Water 2% agarose powder	nd	nd	nd	nd	95	nd	Mag Diffusion	1 week 1.3T mag	EMG705	pure	nd	<3	1.19	nd		41.2491	200	1	10	nd	MFK1-FA	nd	nd	nd	nd	nd	nd	nd	nd	nd	nd	nd	nd	nd	nd	nd	nd	nd	nd	nd	nd	nd	nd	nd
AG2mag-S2	Agarose gel (subsample)	2	nd	nd	10ml Water 2% agarose powder	nd	nd	nd	nd	95	nd	Mag Diffusion	1 week 1.3T mag	EMG705	pure	nd	<3	1.19	nd		23.7058	200	1	10	nd	MFK1-FA	nd	nd	nd	nd	nd	nd	nd	nd	nd	nd	nd	nd	nd	nd	nd	nd	nd	nd	nd	nd	nd	nd	nd
AG2mag-S3	Agarose gel (subsample)	3	nd	nd	10ml Water 2% agarose powder	nd	nd	nd	nd	95	nd	Mag Diffusion	1 week 1.3T mag	EMG705	pure	nd	<3	1.19	nd		8.90139	200	1	10	nd	MFK1-FA	nd	nd	nd	nd	nd	nd	nd	nd	nd	nd	nd	nd	nd	nd	nd	nd	nd	nd	nd	nd	nd	nd	nd
AG2mag-S4	Agarose gel (subsample)	4	nd	nd	10ml Water 2% agarose powder	nd	nd	nd	nd	95	nd	Mag Diffusion	1 week 1.3T mag	EMG705	pure	nd	<3	1.19	nd		3.2742	200	1	10	nd	MFK1-FA	nd	nd	nd	nd	nd	nd	nd	nd	nd	nd	nd	nd	nd	nd	nd	nd	nd	nd	nd	nd	nd	nd	nd
[truncated: 13 more columns]
